# Supplementary material for: Conservation of NLRP3 Inflammasome Pathway in Monotremes and Large-Scale Restructuring of the Caspase-1 Gene Cluster Region in Mammals
Source: J Mol Evol. 2026 Mar 12;94(2):353–68. doi: 10.1007/s00239-026-10307-6 (PMC13076529; doi:10.1007/s00239-026-10307-6)
Supplement: Supplementary file 1 — Supplementary Material 1 (Online Resources 1, 3-8) [file 239_2026_10307_MOESM1_ESM.xlsx]

## Sheet: Sheet1
Conservation of NLRP3 Inflammasome Pathway in Monotremes and Large-Scale Restructuring of the Caspase-1 Gene Cluster Region in Mammals
David Stevens, Tasman Daish, Frank Grützner
School of Biological Sciences, Adelaide University, Adelaide, 5005 SA, Australia
Address correspondence and reprint requests to Prof. Frank Grützner, School of Biological Sciences, Adelaide University, Adelaide, 5005 SA, Australia, email: frank.grutzner@adelaide.edu.au
Journal of Molecular Evolution

## Sheet: Online Resource 1 Human
Online Resource 1: Human genes used for identification of NLRP3 inflammasome pathway genes, Caspase-1 family genes and syntenic genes. The symbols listed are for the human gene. Accession numbers correspond to the protein sequences used in the tBLAST searches. The gene Dcar (CLEC4B1) (highlighted in yellow) has no human orthologue so mouse has been used insteaad.
Name	Official Symbol	Chromosome	Accession Number	Other Names
Caspase-1	CASP1	11q22-11q23	NP_150634.1
Caspase-4	CASP4	11q22-11q23	NP_001216.1
Caspase-5	CASP5	11q22-11q23	NP_004338.3
Caspase-12	CASP12	11q22-11q23	NP_001177945.1
Glutatmate receptor, ionotropic, ampa 4	GRIA4	11q22.3	NP_000820.3
Platelet derived growth factor D	PDGFD	11q22.3	NP_079484.1
Abhydrolase domain containing 11	ABHD11	7q11.23	NP_683710.1
Myotubularin related protein	MTMR4	17q22	NP_004678.3
C-type lectin domain family 7, member A	CLEC7A	12p13.2	NP_922938.1	Dectin-1
C-type lectin domain family 6, member A	CLEC6A	12p13	NP_001007034.1	Dectin-2
C-type lectin domain family 4, member D	CLEC4D	12p13.31	NP_525126.2	Dectin-3
C-type lectin domain family 4, member E	CLEC4E	12p13.31	NP_055173.1	Mincle
C-type lectin domain family 1, member A	CLEC1	12p13.2	NP_057595.2
C-type lectin domain family 1, member B	CLEC1B	12p13.31-p13.2	NP_001092901.1	Clec2
C-type lectin domain family 9, member A	CLEC9A	12p13.2	NP_997228.1	Dngr-1
C-type lectin domain family 12, member A	CLEC12A	12p13.31	NP_612210.4	Micl
C-type lectin domain family 12, member B	CLEC12B	12p13.2	NP_001123470.1	Mah
C-type lectin domain family 4, member A	CLEC4A	12p13.31	NP_057268.1	Dcir
C-type lectin domain family 4, member B1	CLEC4B1	6; 6 F2	NP_001177239.1	Dcar (mouse sequence)
C-type lectin domain family 4, member C	CLEC4C	12p13.31	NP_569708.1	Bdca-2
Low density lipoprotein, oxidized, receptor 1	OLR1	12p13.2	NP_002534.1	Lox-1
Necap endocytosis-associated protein 1	NECAP1	12p13.31	NP_056324.2
Complement component 3a receptor 1	C3AR1	12p13.31	NP_004045.1
Interleukin 1, beta	IL1B	2q14	NP_000567.1
Interleukin 18	IL18	11q22.2-q22.3	NP_001553.1	Interferon-gamma-inducing factor
Tumor necrosis factor	TNF	6p21.3	NP_000585.2	Tumor necrosis factor alpha
NLR family, pyrin domain containing 1	NLRP1	17p13.2	NP_127497.1
NLR family, pyrin domain containing 2	NLRP2	19q13.42	NP_001167552.1
NLR family, pyrin domain containing 3	NLRP3	1q44	NP_001073289.1
NLR family, pyrin domain containing 4	NLRP4	19q13.43	NP_604393.2
NLR family, pyrin domain containing 5	NLRP5	19q13.43	NP_001420634.1
NLR family, pyrin domain containing 6	NLRP6	11p15	NP_612202.2
NLR family, pyrin domain containing 7	NLRP7	19q13.42	NP_001120727.1
NLR family, pyrin domain containing 8	NLRP8	19q13.43	NP_001303929.1
NLR family, pyrin domain containing 9	NLRP9	19q13.42	NP_789790.2
NLR family, pyrin domain containing 10	NLRP10	11p15.4	NP_789791.1
NLR family, pyrin domain containing 11	NLRP11	19q13.42-q13.43	NP_001381823.1
NLR family, pyrin domain containing 12	NLRP12	19q13.42	NP_653288.1
NLR family, pyrin domain containing 13	NLRP13	19q13.43	NP_789780.2
NLR family, pyrin domain containing 14	NLRP14	11p15.4	NP_789792.1
MIS12 kinetochore complex component	MIS12	17p13.2	NP_001245146.1
Protein-glucosylgalactosylhydroxylysine glucosidase	PGGHG	11p15.5	XP_016873844.1
Proteasome 26S subunit, non-ATPase 13	PSMD13	11p15.5	NP_002808.3
Eukaryotic translation initiation factor 3 subunit F	EIF3F	11p15.4	NP_003745.1
Myeloid associated differentiation marker	MYADM	19q13.42	NP_001018654.1
RBMX like 2	RMBXL2	11p15.4	NP_055284.3
PYD and CARD domain containing	PYCARD	16p11.2	NP_037390.2	ASC
Fused in sarcoma	FUS	16p11.2	NP_001164105.1
Tripartite motif-containing protein 72	TRIM72	16p11.2	NP_001008275.2
Spleen tyrosine kinase	SYK	9q22	NP_003168.2
Au-specific RNA-binding protein	AUH	9q22	NP_001689.1
Receptor tyrosine kinase-like orphan receptor 2	ROR2	9q22	NP_004551.2
Nuclear factor, interleukin 3-regulated	NFIL3	9q22	NP_005375.2
DIRAS family GTP-binding RAS-like protein 2	DIRAS2	9q22.2	NP_060064.2
Growth arrest and DNA damage inducible gamma	GADD45g	9q22.2	NP_006696.1
Zeta-zhain (TCR) associated protein kinase 70kDa	ZAP70	2q12	NP_001070.2
A disintegrin-like and metalloproteinas with thrombospondin type 1 motif, 10	ADAMTS10	19p13.2	XP_016882827.1
Myosin 1F	MYO1F	19p13.2	NP_036467.2
Transmembrane protein 131	TMEM131	2q11.2	NP_056163.1
Caspase recruitment domain family, member 9	CARD9	9q34.3	NP_434700.2
Mucosa associated lymphoid tissue lymphoma translocation gene 1	MALT1	18q21	NP_006776.1
B-cell CLL/lymphoma 10	BCL10	1p22	NP_003912.1
Myeloid differentiation primary response gene (88)	MYD88	3p22	NP_001166038.1
Gasdermin D	GSDMD	8q24.3	NP_001159709.1
Zinc finger CCCH-type containing 3	ZC3H3	8q24.3	NP_055932.2
Maestro heat like repeat family member 6	MROH6	8q24.3	NP_001094348.1
Nicotinate phosphoribosyltransferase	NAPRT	8q24.3	NP_660202.3
NIMA related kinase 7	NEK7	1q31.3	NP_598001.1
LIM homeobox 9	LHX9	1q31.3	NP_064589.2
Pannexin 1	PANX1	11q21	NP_056183.2
Purinergic receptor P2X 7	P2RX7	12q24	NP_002553.3	P2X7

## Sheet: Online Resource 3 Monotreme
Online Resource 3: Monotreme tBLASTn results for unannoted a) PLATYPUS (mOrnANa1) and b) ECHIDNA (mTacAcu1)
A) PLATYPUS (mOrnANa1) tBLASTn Results					Reciprocal tBLASTn Results
Gene of Interest	Sequences producing significant alignments	Score (bits)	E Value		Putative Gene Identity	Chromosome of Putative Gene	Max Score	Total Score	Query Cover	E value	Per. Ident		Accession Number	Gene
ASC AND FLANKING GENES
PYCARD (ASC)	chr2	119	3e-29		PYCARD-like	2	117	117	0.81	1e-32	0.619	700	NM_145182.3	PYCARD	contains only the second exon
					PYCARD	2	189	189	0.5	1e-56	0.5337	757	NM_013258.5	PYCARD
TRIM72	chr2	277	3e-80		TRIM72-like	2	721	721	0.67	0	0.7526	8402	NM_001008274.4	TRIM72
FUS	chr2	140	3e-33		FUS-like	2	275	275	0.41	2e-84	0.7021	1824	NM_004960.4	FUS
INFLAMMATORY NLRP FAMILY AND FLANKING GENES
NLRP1	chr1	349	7e-96	1st hit	pNLRP-like 1	1	587	711	0.79	0	0.4409	3537	XM_054322603.1	NLRP12
	chr2	274	4e-72	2nd hit	pNLRP-like 2	2	427	427	0.93	2e-135	0.4149	3228	XM_047439674.1	NLRP12
					pNLRP-like 3	2	469	469	0.99	3e-148	0.3654	3845	XM_047443578.1	NLRP3
	chr10	268	2e-70	3rd hit	pNLRP-like 4	10	1030	1030	1	0	0.5291	3637	NM_001277126.2	NLRP12
					pNLRP-like 5	10	728	728	0.8	0	0.4409	4187	NM_001243133.2	NLRP3
MIS12	chr17	244	4e-73		MIS12-like	17	191	191	0.63	5e-54	0.4589	2043	NM_001258220.1	MIS12
NLRP2	chr1	359	8e-102	1st hit
	chr10	266	3e-71	2nd hit
NLRP3	chr10	520	9e-157	1st hit
	chr1	488	8e-146	2nd hit
	chr2	444	1e-130	3rd hit
NLRP4	chr1	332	2e-93	1st hit
	chr2	278	1e-75	2nd hit
NLRP5	chr1	297	8e-81	1st hit
	chr10	240	2e-62	2nd hit
NLRP6	chr3	180	2e-76	1st hit	NLRP6-like	3	181	275	0.42	2e-45	0.5	2337	XM_054367889.1	NLRP6
	chr1	245	3e-65	2nd hit
	chr10	216	7e-56	3rd hit
PGGHG	chr3	155	4e-37		PGGHG-like	3	819	819	0.98	0	0.5702	3708	XM_017018355.2	PGGHG
PSMD13	chr3	124	4e-29		PSMD13-like	3	424	591	0.6	2e-141	0.8158	1595	NM_175932.3	PSMD13
NLRP7	chr1	342	2e-96	1st hit
	chr10	242	2e-63	2nd hit
NLRP8	chr1	303	2e-83	1st hit
	chr10	258	1e-68	2nd hit
NLRP9	chr1	348	5e-99	1st hit
	chr10	259	2e-69	2nd hit
NLRP10	chr2	359	3e-106	1st hit
	chr10	292	4e-83	2nd hit
	chr1	271	4e-76	3rd hit
EIF3F	chr2	97.4	4e-20		EIF3F-like	2	357	537	0.72	3e-109	0.9297	6920	NM_003754.3	EIF3F
NLRP11	chr1	208	1e-52	1st hit
	chr2	166	1e-39	2nd hit
NLRP12	chr10	548	7e-166	1st hit
	chr1	489	7e-146	2nd hit
	chr2	398	7e-115	3rd hit
MYADM	chr10	330	330		MYADM-like	10	318	318	0.94	1e-99	0.5596	2969	NM_001290194.2	MYADM
NLRP13	chr1	288	1e-78	1st hit
	chr10	243	1e-63	2nd hit
NLRP14	chr1	421	2e-122	1st hit
	chr10	313	2e-86	2nd hit
	chr2	296	8e-81	3rd hit
	chr6	174	6e-42	4th hit	pNLRP-like 6	6	201	330	0.85	4e-51	0.2795	3708	XM_054322598.1	NLRP12
RBMXL2	chrX1	89	5e-17	1st hit	RBMXL2-like	X1	95.9	95.9	0.42	9e-23	0.9184	2012	NM_002139.4	RBMX	absent
	chr6	73.6	4e-12	2nd hit	RBMXL2-like	6	182	415	0.8	3e-55	0.8015	2012	NM_002139.4	RBMX
CASPASE-1 AND FLANKING GENES
CASP1	chr20	115	6e-26		CASP1-like	20	404	404	0.59	3e-134	0.5223	1373	NM_001223.5	CASP1
CASP4	chr20	126	1e-29
CASP5	chr20	130	2e-30
CASP12	chr20	125	7e-29
PDGFD	chr20	149	2e-37		PDGFD-like	20	117	117	0.11	7e-26	0.7826	3838	NM_025208.5	PDGFD
					PDGFD-like2	20	298	298	0.47	3e-90	0.8373	3838	NM_025208.5	PDGFD
GRIA4	chr20	238	5e-63		GRIA4-like	20	761	1188	0.59	0	0.9381	5180	NM_001440386.1	GRIA4
					GRIA4-like2	20	168	168	0.17	2e-43	0.9753	2827	XM_017017609.2	GRIA4	partial seq
					GRIA4-like3	20	42	42	0.27	0.0005	0.7037	3020	NM_001440400.1	GRIA4	partial seq
MTMR4	chr17	195	6e-109		MTMR4-like	17	1131	1131	0.37	0	0.8629	5987	NM_001378067.1	MTMR4
ABHD11	chr17	84	2e-15		ABHD11-like	17	323	323	1	3e-106	0.5	1418	NM_148912.4	ABHD11
INTERLEUKINS
IL1B	chr11	62.8	3e-09		IL1B-like	11	200	200	0.91	6e-59	0.4144	1507	NM_000576.3	IL1B
IL18	chr11	51.2	6e-06		IL18-like	11	61.2	61.2	0.66	3e-10	0.3895	1124	NM_001440428.1	IL18
NEK7 AND FLANKING GENE
NEK7	chr6	165	5e-44	1st hit		6	243	243	0.48	3e-68	0.4307	6096	NM_001199397.3	NEK1
	chr9	130	6e-32	2nd hit		9	451	451	0.3	9e-147	0.7593	5032	NM_025052.5	MAP3K19
	chr4	107	7e-24	3rd hit	NEK7-like	4	109	109	0.56	2e-27	0.7937	4263	XM_054334496.1	NEK7
LHX9	chr4	212	5e-59		LHX9-like	4	48.5	48.5	0.2	0.0002	0.4	2229	NM_001410927.1	LHX9
GASDERMIN AND FLANKNIG GENES
GSDMD	chr11	58.9	3e-07	1st hit	GSDMD-like	11	514	514	0.38	2e-166	0.6095	2232	XM_054315792.1	GSDMA
	chr4	55.8	3e-06	2nd hit	GSDMD-like	4	124	124	0.74	6e-28	0.2712	2107	XM_054315793.1	GSDMA	1st hit
							95.9	95.9	0.75	3e-19	0.222	1723	NM_024736.7	GSDMD	6th Hit
ZC3H3	chr4	109	3e-22		ZC3H3-like	4	140	229	0.66	1e-33	0.4105	1833	XR_008487828.1	ZC3H3
MROH6	chr4	79	5e-13		MROH6-like	4	521	521	0.68	2e-172	0.5329	2317	XM_047422092.1	MROH6
NAPRT	chr4	134	5e-31		NAPRT-like	4	686	686	0.71	0	0.6862	1682	NM_145201.6	NAPRT
SYK AND FLANKING GENES
SYK	scaffold_138_arrow_ctg1	178	7e-45	1st hit	Syk-like-1	scaffold_138_arrow_ctg1	171	283	0.2	1e-44	0.4699	1182	XM_047423811.1	SYK
					Syk-like-2	scaffold_138_arrow_ctg1	310	499	0.37	4e-88	0.8424	4973	NM_003177.7	SYK
	ch18	176	2e-44	2nd hit		18	1361	1361	0.94	0	0.7765	5858	NM_005012.4	ROR1
	chrX5	152	2e-36	3rd hit		X5	630	803	0.62	0	0.9099	8327	XM_054362993.1	MUSK
	scaffold_83_arrow_ctg1	113	6e-24	4th hit	Syk-like-3	scaffold_83_arrow_ctg1	278	463	0.49	2e-79	0.7529	4973	NM_003177.7	SYK
AUH	chr17	92.4	1e-18	1st hit	AUH-like	chr17	269	269	0.86	3e-84	0.4697	1556	NM_001198961.2	ECHDC2
	scaffold_83_arrow_ctg1	88.2	3e-17	2nd hit		scaffold_83_arrow_ctg1	199	199	0.2	1e-55	0.6897	1219	XM_047423530.1	AUH
NFIL3	chrX2	127	2e-29	1st hit	NFIL3-like	chrX2	99.4	99.4	0.71	1e-21	0.3598	5072	NM_001378599.1	NFILZ
	scaffold_83_arrow_ctg1	92.8	5e-18	2nd hit		scaffold_83_arrow_ctg1	82.4	82.4	0.09	4e-15	0.8333	1930	XM_047423426.1	NFIL3
ROR2	ch18	422	2e-124	1st hit	ROR2-like	18	1361	1361	0.94	0	0.7765	5858	NM_005012.4	ROR1	absent
	chrX5	201	1e-50	2nd hit		X5	630	803	0.62	0	0.9099	8294	NM_005592.4	MUSK
	chrX1	81.6	3e-16			X1	1165	1165	1	0	0.6909	2737	NM_002005.4	FES
DIRAS2	ch18	313	3e-97		DIRAS2-like	18	300	300	0.89	2e-93	0.7978	4105	NM_017594.5	DIRAS2
GADD45g	ch18	85.1	4e-18		GADD45g-like	18	297	297	1	9e-100	0.8848	1352	NM_001924.4	GADD45A	absent
ZAP70 AND FLANKING GENES
ZAP70	ch18	165	1e-40	1st hit	ZAP70-like	18	1361	1361	0.94	0	0.7765	5858	NM_005012.4	ROR1	absent
	scaffold_138_arrow_ctg1	152	1e-36	2nd hit		scaffold_138_arrow_ctg1	171	283	0.2	1e-44	0.4699	1182	XM_047423811.1	SYK
						scaffold_138_arrow_ctg1	310	499	0.37	4e-88	0.8424	4973	NM_003177.7	SYK
	chrX5	142	2e-33	3rd hit		X5	630	803	0.62	0	0.9099	8294	NM_005592.4	MUSK
ADAMTS10	chrX1	134	1e-29		ADAMTS10-like	X1	1184	1727	0.7	0	0.8162	4283	XM_047439480.1	ADAMTS10	Genscan prediction is fused with MYO1F. Separated them before BLAST
MYO1F	chrX2	236	6e-64	1st hit	MYO1F-like	X2	202	202	0.29	4e-54	0.6095	8644	NM_004998.4	MYO1E
	chrX1	112	1e-39	2nd hit		X1	1206	1781	0.83	0	0.756	3852	NM_001440612.1	MYO1F	Genscan prediction is fused with ADAMTS10. Separated them before BLAST
TMEM131	ch18	101	3e-41		TMEM131-like	18	300	380	0.57	3e-87	0.5645	6515	XM_047443844.1	TMEM131
DECTIN FAMILY GENES
CLEC7A/DECTIN1	chr17	55.8	4e-07		CLEC-like 1	17	61.6	61.6	0.22	4e-09	0.297	680	NM_001099431.2	CLEC1B	1st hit
CLEC1/CLEC1A	chr17	75.1	3e-13				62.8	62.8	0.23	6e-09	0.2955	1130	XM_047428832.1	CLEC12B	2nd hit
CLEC1B/CLEC2	chr17	76.3	2e-14		CLEC-like2	17	63.2	63.2	0.17	7e-10	0.3735	680	NM_001099431.2	CLEC1B
CLEC9A/DNGR-1	chr17	54.7	1e-06		CLEC-like3	17	85.5	149	0.36	2e-16	0.3182	887	XM_047428402.1	CLEC12A
CLEC12A/MICL	chr17	66.6	2e-10		CLEC-like4	17	148	293	0.65	8e-40	0.3925	680	NM_001099431.2	CLEC1B
CLEC12B/MAH	chr17	63.2	2e-09		CLEC-like5	17	134	134	0.21	4e-34	0.3931	680	NM_001099431.2	CLEC1B
OLR-1/LOX1	chr17	67.8	7e-11		CLEC-like6	17	168	238	0.43	9e-42	0.4103	2685	NM_016511.4	CLEC1A
					CLEC-like7	17	100	100	0.51	7e-22	0.3837	2542	NM_197947.3	CLEC7A
					CLEC-like8	17	140	140	0.56	5e-35	0.347	2456	NM_002543.4	OLR-1
CLEC6A/CLEC4N/DECTIN2	chrX4	66.6	4e-11		CLEC-like9	X4	112	112	0.79	8e-27	0.3	1296	NM_016184.4	CLEC4A/DCIR
CLEC4A/DCIR	chrX4	63.5	1e-09		CLEC-like10	X4	107	107	0.66	2e-25	0.3187	1179	NM_194447.3	CLEC4A/DCIR
CLEC4B1/DCAR	chrX4	57	8e-08		CLEC-like11	X4	226	226	0.83	4e-68	0.5482	2101	NM_014358.4	CLEC4E/MINCLE
CLEC4C/BDCAS	chrX4	61.6	2e-09
CLEC4E/MINCLE	chrX4	79.3	2e-15
CLEC4D/CECSF8/DECTIN3	chrX4	63.9	5e-10
C3AR1	chrX4	333	2e-99		C3AR1-like	X4	356	356	0.97	1e-110	0.4538	3491	NM_001326477.2	C3AR1
NECAP	chrX4	77	3e-29		NECAP-like	X4	363	363	0.49	1e-113	0.6424	2634	NM_015509.4	NECAP1
CARD9 AND OTHER GENES
CARD9	chr4	162	2e-40		CARD9-like	chr4	521	690	0.65	3e-177	0.7873	1802	NM_052814.4	CARD9
MALT1	chr3	162	8e-39		MALT1	chr3	920	920	0.99	0	0.7083	9256	NM_173844.3	MALT1
BCL10	chr4	167	2e-45		BCL10	chr4	235	235	0.81	5e-70	0.6703	3329	XM_011542397.4	BCL10
MYD88	chr13	114	4e-26		MYD88	chr13	456	456	0.91	9e-154	0.8029	2667	NM_002468.5	MYD88
TNFa
TNFa	chrX5	161	1e-43		TNFa	chrX5	229	229	1	8e-71	0.5339	1678	NM_000594.4	TNFa
PANNEXIN1 AND P2X7
PANX1	chr20	281	2e-82		PANX1	chr20	458	458	0.85	2e-152	0.693	2852	NM_015368.4	PANX1
P2X7	chr2	184	3e-47		P2X7	chr2	703	703	1	0	0.6333	5113	NM_002562.6	P2X7
B) ECHIDNA (mTacAcu1) tBLASTn Results						Reciprocal tBLASTn Results
Gene of Interest	Sequences producing significant alignments	Score (bits)	E Value		Putative Gene Identity	Scaffold of Putative Gene
ASC AND FLANKING GENES
PYCARD/ASC	scaffold_44|arrow	107	4e-25		PYCARD(ASC)-like	scaffold_44|arrow	197	197	1	1e-62	0.5641	757	NM_013258.5	PYCARD/ASC
TRIM72	scaffold_44|arrow	196	2e-52		TRIM72-like	scaffold_44|arrow	638	638	0.99	0	0.6561	8402	NM_001008274.4	TRIM72
FUS	scaffold_44|arrow	97.4	4e-19		FUS-like	scaffold_44|arrow	278	322	0.32	2e-83	0.7021	1824	NM_004960.4	FUS
NLRP FAMILY
NLRP1	scaffold_142|arrow	350	3e-96	1st hit	eNLRP-like 1	scaffold_142|arrow	677	902	0.82	0	0.4455	4187	NM_001243133.2	NLRP3
	scaffold_45|arrow	262	2e-68	2nd hit	eNLRP-like 2	scaffold_45|arrow	775	1006	0.65	0	0.472	4187	NM_001243133.2	NLRP3
					eNLRP-like 3	scaffold_45|arrow	1035	1035	0.99	0	0.532	3637	NM_001277126.2	NLRP12
	scaffold_116|arrow	185	6e-45	3rd hit
MIS12	scaffold_73|arrow	225	2e-66		MIS12-like	scaffold_73|arrow	173	173	0.99	4e-49	0.4327	2043	NM_001258220.1	MIS12
NLRP2	scaffold_142|arrow	335	1e-93	1st hit
	scaffold_45|arrow	240	9e-66	2nd hit
NLRP3	scaffold_45|arrow	538	1e-162	1st hit
	scaffold_142|arrow	516	4e-155	2nd hit
	scaffold_8|arrow	237	9e-70	3rd hit	eNLRP-like 4	scaffold_8|arrow	234	234	0.45	3e-62	0.351	3463	XM_054334080.1	NLRP3
NLRP4	scaffold_142|arrow	317	2e-88	1st hit
	scaffold_45|arrow	250	3e-66	2nd hit
NLRP5	scaffold_142|arrow	301	4e-82	1st hit
	scaffold_45|arrow	243	4e-63	2nd hit
NLRP6	scaffold_142|arrow	234	8e-62	1st hit
	scaffold_45|arrow	231	1e-60	2nd hit
	scaffold_76|arrow	92.4	5e-23	3rd hit
PGGHG	scaffold_13|arrow	196	3e-50		PGGHG-like	scaffold_13|arrow	817	817	0.9	0	0.5776	3708	XM_017018355.2	PGGHG
PSMD13	scaffold_13|arrow	120	9e-28		PSMD13-like	scaffold_13|arrow	597	597	0.85	0	0.6859	1589	NM_002817.4	PSMD13
NLRP7	scaffold_142|arrow	319	1e-88	1st hit
	scaffold_45|arrow	233	2e-60	2nd hit
NLRP8	scaffold_142|arrow	299	3e-82	1st hit
	scaffold_45|arrow	264	2e-70	2nd hit
NLRP9	scaffold_142|arrow	351	8e-100	1st hit
	scaffold_45|arrow	266	2e-71	2nd hit
NLRP10	scaffold_45|arrow	301	5e-86	1st hit
	scaffold_142|arrow	280	4e-79	2nd hit
	scaffold_8|arrow	157	1.576e-35	3rd hit
EIF3F	scaffold_3|arrow	92	3e-18		EIF3F-like	scaffold_3|arrow	450	531	0.45	9e-139	0.9106	6920	NM_003754.3	EIF3F
NLRP11	scaffold_142|arrow	213	4e-54	1st hit
	scaffold_45|arrow	145	6e-39	2nd hit
NLRP12	scaffold_142|arrow	488	2e-145	1st hit
	scaffold_45|arrow	486	8e-145	2nd hit
	scaffold_76|arrow	159	9e-70	3rd hit
MYADM	scaffold_45|arrow	336	7e-103		MYADM-like	scaffold_45|arrow	350	350	0.95	7e-112	0.6118	2969	NM_001290194.2	MYADM
NLRP13	scaffold_142|arrow	306	4e-84	1st hit
	scaffold_45|arrow	244	3e-64	2nd hit
NLRP14	scaffold_142|arrow	424	2e-123	1st hit
	scaffold_45|arrow	320	1e-88	2nd hit
	scaffold_76|arrow	121	1e-59	3rd hit
RBMXL2	scaffold_8|arrow	72.8	8e-12		RBMXL2-like	scaffold_8|arrow	476	832	0.52	2e-145	0.6329	4860	NM_004840.3	ARHGEF6	absent
CASPASE-1 AND FLANKING GENES
CASP1	scaffold_46|arrow	111	2e-24		CASPASE-1-like	scaffold_46|arrow	304	304	0.26	5e-93	0.5896	1121	XM_054370131.1	CASP1
CASP4	scaffold_46|arrow	124	5e-29
CASP5	scaffold_46|arrow	126	4e-29
CASP12	scaffold_46|arrow	120	2e-27
PDGFD	scaffold_46|arrow	147	1e-36		PDGFD-like	scaffold_46|arrow	480	480	0.52	7e-156	0.8007	3838	NM_025208.5	PDGFD
GRIA4	scaffold_46|arrow	236	2e-62		GRIA4-like	scaffold_46|arrow	751	1187	0.58	0	0.938	5465	NM_001440391.1	GRIA4
MTMR4	scaffold_11|arrow	455	7e-133		MTMR4-like	scaffold_11|arrow	1761	1761	0.57	0	0.7381	6706	XM_006722168.5	MTMR4
ABHD11	scaffold_11|arrow	83.2	3e-15		ABHD11-like	scaffold_11|arrow	365	365	0.82	3e-123	0.6606	1418	NM_148912.4	ABHD11
IL1B
IL1B	scaffold_40|arrow	65.9	3e-10		IL1B-like	scaffold_40|arrow	211	211	0.91	4e-63	0.4212	1507	NM_000576.3	IL1B
IL18	scaffold_15|arrow	54.3	6e-07		IL18-like	scaffold_15|arrow	52.4	52.4	0.68	3e-08	0.4815	1136	NM_001386420.1	IL18
NEK7 AND FLANKING GENE
NEK7	scaffold_8|arrow	159	1e-41	1st hit	NEK7-like	scaffold_8|arrow
	scaffold_24|arrow	129	3e-31	2nd hit		scaffold_24|arrow
	scaffold_2|arrow	103	2e-22	3rd hit		scaffold_2|arrow	103	103	0.56	2e-24	0.5159	3813	XM_054334509.1	NEK7
LHX9	scaffold_2|arrow	205	1e-56		LHX9-like	scaffold_2|arrow	164	164	0.9	3e-47	0.7745	2058	NM_001370213.1	LHX9
GASDERMIN AND FLANKNIG GENES
GSDMD	scaffold_29|arrow	61.6	5e-08		GSDMD-like	scaffold_29|arrow	154	154	0.76	3e-38	0.2935	2107	XM_054315793.1	GSDMA	1st hit
							100	100	0.67	2e-20	0.2311	2326	NM_001166237.1	GSDMD	6th hit
ZC3H3	scaffold_29|arrow	147	6e-34		ZC3H3-like	scaffold_29|arrow	190	190	0.68	9e-50	0.3445	2427	XM_054360169.1	ZC3H3
MROH6	scaffold_29|arrow	78.6	7e-13		MROH6-like	scaffold_29|arrow	532	532	0.84	3e-178	0.5035	2140	XM_047422090.1	MROH6
NAPRT	scaffold_29|arrow	86.3	1e-15		NAPRT-like	scaffold_29|arrow	689	689	0.3	0	0.6958	1682	NM_145201.6	NAPRT
SYK AND FLANKING GENES
SYK	scaffold_1|arrow	181	7e-46	1st hit		scaffold_1|arrow	1028	1028	0.8	0	0.7897	2421	NM_001079.4	ZAP70
	scaffold_131|arrow	179	3e-45	2nd hit	SYK-like -1	scaffold_131|arrow	301	519	0.45	1e-85	0.636	4904	NM_001135052.4	SYK
					SYK-like -2	scaffold_131|arrow	273	414	0.17	1e-79	0.5113	1182	XM_047423811.1	SYK
AUH	scaffold_131|arrow	76.3	4e-13		AUH-like	scaffold_131|arrow	188	188	0.16	7e-51	0.6597	1219	XM_047423530.1	AUH
NFIL3	scaffold_12|arrow	127	2e-29	1st hit	NFIL3-like	scaffold_12|arrow	103	103	0.96	6e-23	0.351	5072	NM_001378599.1	NFILZ
	scaffold_37|arrow	113	1e-24	2nd hit		scaffold_37|arrow	316	316	0.5	2e-98	0.5089	1938	NM_001375.3	DNASE2
	scaffold_131|arrow	93.2	5e-18	3rd hit		scaffold_131|arrow	75.9	75.9	0.11	2e-13	0.8718	1930	XM_047423426.1	NFIL3
ROR2	scaffold_17|arrow	437	2e-129	1st hit	ROR2-like	scaffold_17|arrow	1355	1355	0.98	0	0.7826	5858	NM_005012.4	ROR1
	scaffold_7|arrow	205	5e-52	2nd hit		scaffold_7|arrow	511	511	0.99	9e-166	0.938	8294	NM_005592.4	MUSK
	scaffold_131|arrow	137	1e-30	3rd hit		scaffold_131|arrow	204	204	0.69	3e-60	0.5481	1711	NM_001318204.2	ROR2
DIRAS2	scaffold_17|arrow	298	6e-92		DIRAS2-like	scaffold_17|arrow	300	300	0.89	2e-93	0.7978	4105	NM_017594.5	DIRAS2
GADD45g	scaffold_1|arrow	83.6	2e-17	1st hit	GADD45g-like	scaffold_1|arrow	276	276	1	2e-91	0.8375	1371	NM_015675.4	GADD45B	absent
	scaffold_17|arrow	83.2	2e-17	2nd hit		scaffold_17|arrow	281	281	1	9e-94	0.9333	1352	NM_001924.4	GADD45A
ZAP70 AND FLANKING GENES
ZAP70	scaffold_1|arrow	262	3e-73		ZAP70-like	scaffold_1|arrow	1028	1028	0.8	0	0.7897	2421	NM_001079.4	ZAP70
ADAMTS10	scaffold_1|arrow	135	9e-30		ADAMTS10-like	scaffold_1|arrow	1723	1723	1	0	0.7316	4136	XM_017027338.3	ADAMTS10
MYO1F	scaffold_1|arrow	140	8e-59		MYO1F-like	scaffold_1|arrow	1793	1793	0.71	0	0.7792	4180	NM_012335.4	MYO1F
TMEM131	scaffold_33|arrow	104	2e-26		TMEM131-like	scaffold_33|arrow	274	393	0.38	7e-78	0.6553	6515	XM_047443844.1	TMEM131
DECTIN FAMILY GENES
CLEC7A/DECTIN1	scaffold_11|arrow	50.8	2e-05		CLEC-like1	scaffold_11|arrow	102	102	0.65	2e-24	0.4328	1130	XM_054372030.1	CLEC12B
CLEC1/CLEC1A	scaffold_11|arrow	80.5	6e-15		CLEC-like2	scaffold_11|arrow	110	210	0.4	1e-24	0.3743	1130	XM_054372030.1	CLEC12B
CLEC1B/CLEC2	scaffold_11|arrow	75.9	3e-14		CLEC-like3	scaffold_11|arrow	135	310	0.61	6e-33	0.3294	1243	XM_054372191.1	CLEC1B
CLEC9A/DNGR-1	scaffold_11|arrow	50.8	2e-05		CLEC-like4	scaffold_11|arrow	151	151	0.24	4e-40	0.4161	779	NM_016509.4	CLEC1B
CLEC12A/MICL	scaffold_11|arrow	69.7	2e-11		CLEC-like5	scaffold_11|arrow	125	125	0.88	5e-32	0.4022	1733	NM_207345.4	CLEC9A
CLEC12B/MAH	scaffold_11|arrow	58.5	1e-07		CLEC-like6	scaffold_11|arrow	87	87	0.33	3e-17	0.4561	2766	XM_054372192.1	CLEC1A
OLR-1/LOX1	scaffold_11|arrow	67.4	1e-10		CLEC-like7	scaffold_11|arrow	52.4	52.4	0.17	2e-06	0.4603	648	XM_047429360.1	CLEC7A
					CLEC-like8	scaffold_11|arrow	200	200	0.74	6e-57	0.431	2456	NM_002543.4	ORL-1
CLEC6A/CLEC4N/DECTIN2	scaffold_55|arrow	63.5	6e-10		CLEC-like9	scaffold_55|arrow	155	155	0.63	5e-42	0.3878	1556	NM_001317999.2	CLEC6A/CLEC4N/DECTIN2
CLEC4A/DCIR	scaffold_55|arrow	62.4	3e-09		CLEC-like10	scaffold_55|arrow	144	144	0.76	6e-38	0.403	1894	XM_011520632.3	CLEC4D/CECSF8/DECTIN3
CLEC4B1/DCAR	scaffold_55|arrow	55.5	3e-07		CLEC-like11	scaffold_55|arrow	218	218	0.98	7e-66	0.5573	2101	NM_014358.4	CLEC4E/MINCLE
CLEC4C/BDCAS	scaffold_55|arrow	58.5	3e-08
CLEC4E/MINCLE	scaffold_55|arrow	78.6	6e-15
CLEC4D/CECSF8/DECTIN3	scaffold_55|arrow	70.9	2e-12
C3AR1	scaffold_55|arrow	339	1e-101		C3AR1-like	scaffold_55|arrow	370	370	0.93	3e-115	0.4492	3491	NM_001326477.2	C3AR1
NECAP	scaffold_55|arrow	126	7e-31		NECAP-like	scaffold_55|arrow	327	391	0.67	8e-103	0.686	2634	NM_015509.4	NECAP1
CARD9 AND OTHER GENES
CARD9	scaffold_2|arrow	159	3e-39		CARD9-like	scaffold_2|arrow	706	706	0.61	0	0.7675	1802	NM_052814.4	CARD9
MALT1	scaffold_20|arrow	162	1e-38		MALT1-like	scaffold_20|arrow	926	926	0.99	0	0.7119	9256	NM_173844.3	MATL1
BCL10	scaffold_2|arrow	167	2e-45		BCL10-like	scaffold_2|arrow	72	72	0.3	1e-12	0.5063	2833	NM_003921.5	BCL10
MYD88	scaffold_26|arrow	114	2e-26		MYD88-like	scaffold_26|arrow	456	456	0.85	1e-153	0.795	2667	NM_002468.5	MYD88
TNFa
TNFa	scaffold_43|arrow	159	1e-42		TNFa-like	scaffold_43|arrow	246	246	0.87	1e-76	0.5508	1678	NM_000594.4	TNFa
PANNEXIN1 AND P2X7
PANX1	scaffold_46|arrow	277	8e-81		PANX1-like	scaffold_46|arrow	388	388	0.91	5e-128	0.648	2283	XM_054368281.1	PANX1
P2X7	scaffold_44|arrow	189	7e-49		P2X7-like	scaffold_44|arrow	542	666	1	2e-176	0.6126	5113	NM_002562.6	P2X7

## Sheet: Online Resource 4 Other Species
Online Resource 4:tBLASTn Results from the Genbank RNARef Seq library for A) Chimpanzee, B) Mouse, C) Rat, D ) Dog, E) Cow, F) Opossum, G) Tasmanian Devil, H) Koala, I) Chicken, J) Anole lizard
A) CHIMPANZEE (NHGRI_mPanTro3-v2.1_pri) tBLASTn Results											Reciprocal tBLASTn Results Against Human
Gene of Interest	Chromosome	Total Score	Max Score	Max ID%	E-value	Coverage %	Accession Length	Accession Number	Target Gene		Total Score	Max Score	Max ID%	E-value	Coverage %	Accession Length	Accession Number	Gene
ASC
PYCARD (ASC)	18	335	335	1	9e-115	0.8564	1189	XM_001158687.8	PYCARD (ASC)		372	372	1	1e-131	0.9436	757	NM_013258.5	PYCARD (ASC)
INFLAMMATORY NLRP GENES
NLRP1	19	2737	2737	1	0	0.9145	5679	XM_016931348.4	NLRP1		2736	2736	1	0	0.9145	5610	NM_033004.4	NLRP1
NLRP2	20	2120	2120	1	0	0.9736	3768	XM_001175085.7	NLRP2		2120	2120	1	0	0.9736	3540	NM_001174081.3	NLRP2
NLRP3	1	1936	1936	1	0	0.9141	3706	XM_024353088.3	NLRP3		1936	1936	1	0	0.9141	4187	NM_001243133.2	NLRP3
NLRP4		1893	1893	1	0	0.9286	3443	XM_524404.9	NLRP4		1892	1892	1	0	0.9286	3713	NM_134444.5	NLRP4
NLRP5		2131	2131	1	0	0.8911	3899	XM_063800417.1	NLRP5		2202	2202	1	0	0.8942	3850	NM_001433705.1	NLRP5
NLRP6	9	1398	1398	1	0	0.8119	3627	XM_016919943.4	NLRP6		1438	1438	1	0	0.832	2763	NM_138329.2	NLRP6
NLRP7		1956	1956	1	0	0.9219	3801	XM_054674189.1	NLRP7		1984	1984	1	0	0.9146	3876	XM_054320153.1	NLRP7
NLRP8		2026	2026	1	0	0.937	3248	XM_512922.6	NLRP8		2061	2061	1	0	0.9423	3932	XM_054319788.1	NLRP8
NLRP9		1909	1909	1	0	0.9435	3658	XM_063800872.1	NLRP9		1936	1936	1	0	0.9546	3478	NM_176820.4	NLRP9
NLRP10	9	1293	1293	0.99	0	0.9676	2407	XM_003312965.6	NLRP10		1294	1294	0.92	0	0.9676	4322	NM_001391958.1	NLRP10
NLRP11		2035	2035	1	0	0.9593	3883	XM_054672987.2	NLRP11		2037	2037	1	0	0.9593	3427	NM_001394894.2	NLRP11
NLRP12	20	2019	2019	1	0	0.935	3687	XM_524387.7	NLRP12		2019	2019	1	0	0.935	3634	NM_144687.4	NLRP12
NLRP13		1805	1907	1	0	0.8291	3780	XM_024351372.3	NLRP13		1806	1866	0.97	0	0.8277	3157	NM_176810.2	NLRP13
NLRP14	9	2080	2080	1	0	0.9323	7035	XM_063782681.1	NLRP14		2081	2081	1	0	0.9323	9877	XM_054368620.1	NLRP14
INFLAMMATORY CASPASES
CASP1	9	835	835	1	0	0.9802	5812	XM_009424087.5	CASP1		835	835	1	0	0.9802	1996	NM_001257118.3	CASP1
CASP4	9	749	749	1	0	0.9496	2566	XM_009424086.4	CASP4		749	749	1	0	0.9496	1296	NM_001225.4	CASP4
CASP5	9	804	804	1	0	0.8989	12496	XM_063784474.1	CASP5		808	808	1	0	0.9034	1446	NM_004347.5	CASP5
CASP12	9	696	913	1	0	0.9795	10248	XM_063784484.1	CASP12		697	697	1	0	0.9795	3910	NM_001191016.3	CASP12
INTERLEUKINS
IL1B	12	525	525	1	0	0.9442	1557	XM_001147075.8	IL1B		524	524	1	0	0.9442	1507	NM_000576.3	IL1B
IL18	9	396	396	1	3e-139	1	1160	XM_003952035.6	IL18		396	396	1	5e-139	1	1136	NM_001386420.1	IL18
NEK7
NEK7	1	635	635	1	0	1	4046	XM_063794003.1	NEK7		636	636	1	0	1	4239	XM_054334499.1	NEK7
GASDERMIN AND FLANKNIG GENES
GSDMD	7	793	793	1	0	0.8285	2254	XM_001152706.8	GSDMD		817	817	1	0	0.8657	1723	NM_024736.7	GSDMD
SYK AND ZAP70
SYK	11	1328	1328	1	0	0.9969	2814	XM_063787681.1	SYK		1328	1328	1	0	0.9969	5173	XM_054363652.1	SYK
ZAP70	12	1263	1263	1	0	0.979	2968	XM_016949045.3	ZAP70		1263	1263	1	0	0.979	2356	NM_001378594.1	ZAP70
DECTIN FAMILY GENES
CLEC7A/DECTIN1	10	451	451	1	1e-153	0.8988	2541	XM_528732.6	CLEC7A/DECTIN1		451	451	1	1e-153	0.8988	2542	NM_197947.3	CLEC7A/DECTIN1
CLEC1/CLEC1A	10	532	532	1	0	0.9107	2764	XM_016922962.4	CLEC1/CLEC1A		496	496	1	1e-169	0.8571	2685	NM_016511.4	CLEC1/CLEC1A
CLEC1B/CLEC2	10	397	397	1	5e-140	0.9592	1041	XM_009424821.5	CLEC1B/CLEC2		397	397	1	1e-141	0.9592	680	NM_001099431.2	CLEC1B/CLEC2
CLEC9A/DNGR-1	10	494	494	1	1e-174	0.9917	1669	XM_063786330.1	CLEC9A/DNGR-1		526	526	0.88	0	0.9846	1733	NM_207345.4	CLEC9A/DNGR-1
CLEC12A/MICL	10	497	497	1	3e-176	0.9019	1476	XM_003313481.5	CLEC12A/MICL		517	517	1	0	0.9018	1476	NM_001207010.2	CLEC12A/MICL
CLEC12B/MAH	10	479	479	1	2e-170	0.8913	1165	XM_003313485.5	CLEC12B/MAH		458	458	1	4e-161	0.8261	1354	XM_054372026.1	CLEC12B/MAH
OLR-1/LOX1	10	494	494	1	4e-170	0.8791	2489	XM_001145768.7	OLR-1/LOX1		493	493	1	1e-169	0.8791	2456	NM_002543.4	OLR-1/LOX1
CLEC6A/CLEC4N/DECTIN2	10	406	406	0.97	9e-145	0.9704	814	XM_063785365.1	CLEC6A/CLEC4N/DECTIN2		407	466	0.87	7e-140	0.9704	1646	NM_001007033.2	CLEC6A/CLEC4N/DECTIN2
CLEC4A/DCIR	10	431	431	1	3e-138	0.8903	7522	XM_063785444.1	CLEC4A/DCIR		437	437	1	1e-153	0.8987	1296	NM_016184.4	CLEC4A/DCIR
CLEC4B1/DCAR		212	212	0.94	7e-68	0.5253	814	XM_063785365.1	CLEC6A/CLEC4N/DECTIN2	ABSENT
CLEC4C/BDCAS	10	445	445	1	7e-154	0.9953	2061	XM_001164809.4	CLEC4C/BDCAS		445	445	1	4e-159	0.9953	882	NM_001371390.1	CLEC4C/BDCAS
CLEC4E/MINCLE	10	451	451	1	6e-161	0.9909	1102	XM_001135285.6	CLEC4E/MINCLE		451	451	1	7e-156	0.9909	2101	NM_014358.4	CLEC4E/MINCLE
CLEC4D/CECSF8/DECTIN3	10	444	444	1	1e-158	0.9814	986	XM_001134875.6	CLEC4D/CECSF8/DECTIN3		444	444	1	7e-154	0.9814	1894	XM_011520632.3	CLEC4D/CECSF8/DECTIN3
CARD9 AND OTHER GENES
CARD9	11	1040	1040	1	0	0.9701	2505	XM_016962106.4	CARD9		1049	1049	0.84	0	0.9705	2111	NM_052813.5	CARD9
MALT1	17	1553	1553	1	0	0.9163	6521	XM_523938.9	MALT1		1553	1553	1	0	0.9187	9289	NM_006785.4	MALT1
BCL10	1	396	396	1	7e-133	0.8584	2471	XM_513526.8	BCL10		395	395	1	5e-131	0.8584	2833	NM_003921.5	BCL10
MYD88	2	530	530	0.92	0	0.9355	891	NM_001130463.1	MYD88		558	558	0.92	0	0.9963	2667	NM_002468.5	MYD88
TNFa
TNFa	5	448	448	1	3e-161	0.9528	699	NM_001045511.1	TNFa		448	448	1	4e-156	0.9528	1678	NM_000594.4	TNFa
PANNEXIN1 AND P2X7
PANX1	9	712	712	0.98	0	0.851	7475	XM_522150.8	PANX1		712	712	0.98	0	0.851	2852	NM_015368.4	PANX1
P2X7	10	1207	1207	1	0	0.9748	5141	XM_509436.8	P2X7		1207	1207	1	0	0.9748	5113	NM_002562.6	P2X7
B) MOUSE (GRCm39) tBLASTn Results											Reciprocal tBLASTn Results Against Human
Gene of Interest	Chromosome	Total Score	Max Score	Max ID%	E-value	Coverage %	Accession Length	Accession Number			Total Score	Max Score	Max ID%	E-value	Coverage %	Accession Length	Accession Number	Gene
ASC
PYCARD (ASC)	7 F3	238	238	1	6e-74	0.6359	2135	NM_023258.4	PYCARD		246	246	1	1e-81	0.6872	757	NM_013258.5	PYCARD
INFLAMMATORY NLRP GENES
NLRP1	11 B4; 11 43.23 cM	1027	1027	0.82	0	0.4847	4565	NM_001162414.2	NLRP1B		1070	1070	0.95	0	0.5062	5520	NM_033006.4	NLRP1
NLRP2	7 A1; 7 3.07 cM	829	829	0.98	0	0.4321	3404	NM_177690.3	NLRP2		851	851	0.98	0	0.4393	3474	NM_001174082.3	NLRP2
NLRP3	11 B1.3; 11 37.73 cM	1616	1616	1	0	0.7707	3916	XM_036156548.1	NLRP3		1611	1611	1	0	0.778	3860	XM_054334073.1	NLRP3
NLRP4	7 A3; 7 10.21 cM	958	958	1	0	0.4769	3382	NM_001004194.2	NLRP4E		974	974	1	0	0.4867	3713	NM_134444.5	NLRP4
NLRP5	7 A3; 7 10.22 cM	1039	1039	0.94	0	0.5023	3521	NM_011860.3	NLRP5		1057	1057	0.99	0	0.5023	3850	NM_001433705.1	NLRP5
NLRP6	7 F5; 7 86.14 cM	933	933	0.96	0	0.5986	4474	NM_133946.3	NLRP6		1085	1085	1	0	0.664	2923	NM_001276700.2	NLRP6
NLRP7		665	665	0.94	0	0.3984	3404	NM_177690.3	NLRP2	ABSENT
NLRP8		422	668	0.81	5e-129	0.3155	3297	NM_001002894.2	NLRP14	ABSENT
NLRP9	7 A3; 7 9.96 cM	784	784	0.97	0	0.4337	3346	NM_194058.2	NLRP9B		810	810	0.99	0	0.4343	3478	NM_176820.4	NLRP9
NLRP10	7 E3; 7 57.21 cM	724	724	0.99	0	0.588	4483	NM_175532.3	NLRP10		732	732	0.92	0	0.5787	4254	NM_176821.4	NLRP10
NLRP11		509	509	0.94	5e-161	0.33	3614	NM_031389.2	NLRP4C	ABSENT	998	998	0.99	0	0.498	3713	NM_134444.5	NLRP4
NLRP12	7 A1; 7 1.88 cM	1470	1470	1	0	0.6852	4329	NM_001033431.1	NLRP12		1495	1495	1	0	0.7041	3634	NM_144687.4	NLRP12
NLRP13		448	448	0.83	8e-139	0.3294	3297	NM_001002894.2	NLRP14	ABSENT
NLRP14	7 E3; 7 56.1 cM	1001	1001	0.92	0	0.5318	3329	XM_011241938.2	NLRP14		1050	1050	0.99	0	0.5506	3813	NM_176822.4	NLRP14
INFLAMMATORY CASPASES
CASP1	9 A1; 9 2.46 cM	500	500	1	1e-174	0.6213	1533	NM_009807.2	CASP1		500	500	1	5e-175	0.6213	1436	NM_033292.4	CASP1
CASP4	9 A1; 9 2.46 cM	427	427	1	6e-147	0.5756	1443	NM_007609.3	CASP4		449	449	1	8e-156	0.5968	1296	NM_001225.4	CASP4
CASP5		365	365	0.84	8e-122	0.5205	1443	NM_007609.3	CASP4	ABSENT
CASP12	9 A1; 9 2.46 cM	348	348	0.79	5e-114	0.6134	2002	XM_036154582.1	CASP12		356	356	0.79	2e-120	0.6	1121	XM_054370131.1	CASP14
INTERLEUKINS
IL1B	22 F1; 2 62.97 cM	330	330	1	4e-111	0.6434	1348	NM_008361.4	IL1B		354	354	1	1e-119	0.6801	1507	NM_000576.3	IL1B
IL18	9 A5.3; 9 27.75 cM	244	244	0.96	2e-79	0.6541	1177	XM_017313137.3	IL18		248	248	0.71	2e-79	0.6345	1136	NM_001386420.1	IL18
NEK7
NEK7	1 E4; 1 60.82 cM	625	625	1	0	0.9768	4290	NM_021605.5	NEK7		627	627	1	0	0.9768	4244	XM_047446563.1	NEK7
GASDERMIN AND FLANKNIG GENES
GSDMD	15 D3; 15 35.0 cM	407	407	0.95	1e-135	0.5139	1776	NM_026960.4	GSDMD		459	459	0.95	7e-156	0.5373	1723	NM_024736.7	GSDMD
SYK AND ZAP70
SYK	13 A5; 13 27.41 cM	1198	1198	1	0	0.9213	5144	NM_001198977.1	SYK		1198	1198	1	0	0.9213	13561	XM_047423809.1	SYK
ZAP70	1 B; 1 15.41 cM	1190	1190	1	0	0.9226	2147	NM_001289765.2	ZAP70		1156	1156	0.99	0	0.9119	2421	NM_001079.4	ZAP70
DECTIN FAMILY GENES
CLEC7A/DECTIN1	6	260	260	1	5e-81	0.5547	2285	NM_020008.4	CLEC7A/DECTIN1		268	268	1	3e-83	0.5615	2542	NM_197947.3	CLEC7A/DECTIN1
CLEC1/CLEC1A	6	352	352	0.96	9e-113	0.6222	3268	NM_175526.3	CLEC1A		353	353	1	1e-114	0.6222	2685	NM_016511.4	CLEC1A
CLEC1B/CLEC2	6	264	264	0.99	1e-87	0.6244	1074	NM_001204239.1	CLEC1B		264	264	0.99	4e-89	0.6244	680	NM_001099431.2	CLEC1B
CLEC9A/DNGR-1	6	302	302	1	1e-94	0.5934	3216	NM_172732.3	CLEC9A		291	291	1	3e-94	0.5934	1733	NM_207345.4	CLEC9A
CLEC12A/MICL	6	216	216	0.98	4e-64	0.45	2222	NM_177686.4	CLEC12A		186	186	0.97	1e-54	0.4269	1448	XM_005253324.3	CLEC12A
CLEC12B/MAH	6	375	375	0.99	2e-129	0.6593	1233	XM_006506612.2	CLEC12B		337	337	1	3e-113	0.6449	1354	XM_054372026.1	CLEC12B
OLR-1/LOX1	6	268	268	0.99	5e-81	0.4698	3620	XM_017321299.3	OLR1		270	270	0.99	9e-83	0.4667	2456	NM_002543.4	OLR1
CLEC6A/CLEC4N/DECTIN2	6	295	295	1	7e-99	0.6825	1245	NM_020001.2	CLEC4N/CLEC6A		296	296	1	5e-97	0.6825	1646	NM_001007033.2	CLEC6A
CLEC4A/DCIR	6	214	214	1	5e-66	0.4792	1356	NM_001170332.2	CLEC4A2		233	233	1	1e-73	0.5083	1296	NM_016184.4	CLEC4A
CLEC4B1/DCAR	6								used for BLAST		216	216	1	4e-66	0.5164	1646	NM_001007033.2	CLEC6A
CLEC4C/BDCAS		207	207	0.97	3e-66	0.5166	784	NM_001190310.1	CLEC4B1	ABSENT
CLEC4E/MINCLE	6	280	280	0.98	2e-88	0.6651	2519	NM_019948.2	CLEC4E/MINCLE		279	279	1	6e-89	0.6372	2101	NM_014358.4	CLEC4E/MINCLE
CLEC4D/CECSF8/DECTIN3	6	288	288	1	3e-95	0.614	1336	NM_010819.4	CLEC4D		288	288	1	4e-93	0.6091	1894	XM_011520632.3	CLEC4D/CECSF8/DECTIN3
CARD9 AND OTHER GENES
CARD9	2 A3	888	888	1	0	0.8361	1871	NM_001037747.3	CARD9		890	890	1	0	0.838	2111	NM_052813.5	CARD9
MALT1	18 E1	1382	1382	0.94	0	0.8592	5323	NM_001365019.2	MALT1		1368	1368	1	0	0.8101	9289	NM_006785.4	MALT1
BCL10	3 H2	358	358	1	3e-120	0.7897	1959	NM_009740.2	BCL10		387	387	1	9e-128	0.8369	2833	NM_003921.5	BCL10
MYD88	9 F3	429	429	0.88	2e-146	0.7921	1965	NM_010851.3	MYD88		458	458	0.94	9e-155	0.8094	2667	NM_002468.5	MYD88
TNFa
TNFa	17 B1	356	356	1	2e-120	0.7542	1653	NM_013693.3	TNFa		349	349	1	2e-117	0.7373	1678	NM_000594.4	TNFa
PANNEXIN1 AND P2X7
PANX1	9 A2	652	652	1	0	0.7494	2112	NM_019482.2	PANX1		661	661	0.98	0	0.7938	2852	NM_015368.4	PANX1
P2X7	5 F	964	964	1	0	0.7899	4920	NM_011027.4	P2X7		946	946	1	0	0.7613	5113	NM_002562.6	P2X7
C) RAT (GRCr8) tBLASTn Results											Reciprocal tBLASTn Results Against Human
Gene of Interest	Chromosome	Total Score	Max Score	Max ID%	E-value	Coverage %	Accession Length	Accession Number			Total Score	Max Score	Max ID%	E-value	Coverage %	Accession Length	Accession Number	Gene
ASC
PYCARD (ASC)	1q37	243	243	1	2e-80	0.6359	844	NM_172322.2	PYCARD		258	258	1	2e-86	0.7026	757	NM_013258.5	PYCARD
INFLAMMATORY NLRP GENES
NLRP1	10q24	1090	1090	0.82	0	0.5157	7024	NM_001145755.2	NLRP1A		1101	1101	0.91	0	0.5231	5610	NM_033004.4	NLRP1
NLRP2	1q12	833	833	1	0	0.43	3402	NM_001426910.1	NLRP2		822	822	1	0	0.4257	3474	NM_001174082.3	NLRP2
NLRP3	10q22	1585	1585	1	0	0.764	3857	NM_001191642.1	NLRP3		1609	1609	1	0	0.7746	3860	XM_054334073.1	NLRP3
NLRP4	1q12	984	984	0.99	0	0.497	4065	XM_006228200.5	NLRP4		1026	1113	0.99	0	0.5112	3713	NM_134444.5	NLRP4
NLRP5	1q12	1039	1039	0.84	0	0.5432	3602	XM_063280572.1	NLRP5		1039	1039	0.87	0	0.5133	3850	NM_001433705.1	NLRP5
NLRP6	1q41	972	972	0.96	0	0.6148	3510	NM_134375.5	NLRP6		1147	1147	0.97	0	0.6933	2923	NM_001276700.2	NLRP6
NLRP7		668	668	0.94	0	0.404	3402	NM_001426910.1	NLRP2	ABSENT
NLRP8		452	555	0.84	2e-140	0.3378	3340	NM_001432430.1	NLRP14	ABSENT
NLRP9	1q12	814	814	0.97	0	0.4516	3012	NM_001169149.1	NLRP9		836	836	0.99	0	0.4532	3478	NM_176820.4	NLRP9
NLRP10	1q33	751	751	0.99	0	0.5969	2541	NM_001106291.1	NLRP10		764	764	0.93	0	0.6	4254	NM_176821.4	NLRP10
NLRP11		498	498	0.96	1e-157	0.3277	3333	XM_039086996.1	NLRP4	ABSENT
NLRP12	1q12	1486	1486	1	0	0.7059	3441	NM_001169142.1	NLRP12		1454	1454	1	0	0.6833	3634	NM_144687.4	NLRP12
NLRP13		458	458	0.86	2e-142	0.324	3340	NM_001432430.1	NLRP14	ABSENT
NLRP14	1q33	1021	1021	0.91	0	0.5304	3340	NM_001432430.1	NLRP14		1047	1047	0.99	0	0.5446	3813	NM_176822.4	NLRP14
INFLAMMATORY CASPASES
CASP1	8q11	501	501	1	2e-176	0.6232	1328	NM_012762.3	CASP1		502	502	1	1e-175	0.6232	1436	NM_033292.4	CASP1
CASP4	8q11	429	429	1	6e-148	0.5676	1358	NM_053736.3	CASP4		451	451	1	1e-156	0.5915	1296	NM_001225.4	CASP4
CASP5		365	365	0.84	4e-122	0.5178	1358	NM_053736.3	CASP4	ABSENT
CASP12	8q11	347	428	1	1e-108	0.6097	3889	NM_130422.2	CASP12		372	372	1	4e-125	0.4822	1296	NM_001225.4	CASP4
INTERLEUKINS
IL1B	3q36	320	320	1	4e-107	0.631	1339	NM_031512.2	IL1B		333	333	1	4e-111	0.6531	1507	NM_000576.3	IL1B
IL18	8q23	249	249	0.99	3e-82	0.6335	963	XM_039080944.2	IL18		248	248	0.98	5e-81	0.6335	1115	NM_001562.4	IL18
NEK7
NEK7	13q13	625	625	1	0	0.9801	3908	XM_063272469.1	NEK7		591	591	1	0	0.9305	4244	XM_047446563.1	NEK7
GASDERMIN AND FLANKNIG GENES
GSDMD	7q34	412	412	0.96	1e-137	0.5147	1849	NM_001400994.1	GSDMD		485	485	0.97	3e-166	0.5588	1723	NM_024736.7	GSDMD
SYK AND ZAP70
SYK	17p14	1167	1167	0.99	0	0.9205	6381	XM_039095375.2	SYK		1166	1166	0.99	0	0.9094	13561	XM_047423809.1	SYK
ZAP70	9q21	1181	1181	1	0	0.916	2277	NM_001012002.1	ZAP70		1146	1146	0.99	0	0.9052	2421	NM_001079.4	ZAP70
DECTIN FAMILY GENES
CLEC7A/DECTIN1	4q42	251	251	0.99	6e-77	0.5224	2487	NM_001173386.2	CLEC7A		256	256	1	8e-79	0.5508	2542	XM_047429359.1	CLEC7A
CLEC1/CLEC1A	4q42	360	360	0.96	9e-116	0.637	3299	NM_001109253.1	CLEC1A		361	361	1	1e-117	0.637	2685	NM_016511.4	CLEC1A
CLEC1B/CLEC2	4q42	253	253	0.99	7e-84	0.5838	894	XM_006237089.5	CLEC1B		253	253	0.99	2e-84	0.5838	680	NM_001099431.2	CLEC1B
CLEC9A/DNGR-1	4q42	308	308	1	6e-97	0.6017	3254	NM_001109354.1	CLEC9A		270	270	1	3e-86	0.5685	1733	NM_207345.4	CLEC9A
CLEC12A/MICL	4q42	204	204	0.98	8e-62	0.4346	1441	NM_001134716.1	CLEC12A		194	194	0.96	2e-57	0.4192	1448	XM_005253324.3	CLEC12A
CLEC12B/MAH	4q42	372	372	1	7e-127	0.6449	1487	NM_001109353.1	CLEC12B		355	355	1	1e-120	0.6558	1279	NM_001129998.3	CLEC12B
OLR-1/LOX1	4q42	255	333	0.89	2e-76	0.7041	3882	XM_039106956.1	OLR1		222	222	0.63	2e-65	0.5922	2456	NM_002543.4	OLR1
CLEC6A/CLEC4N/DECTIN2		284	284	1	2e-95	0.6635	1057	XR_005503857.1	CLEC6A-PSEUDOGENE
CLEC4A/DCIR		219	219	1	2e-70	0.4815	831	NM_001005899.2	CLEC4A		223	223	1	9e-70	0.4856	1296	NM_016184.4	CLEC4A
CLEC4B1/DCAR		306	306	1	7e-104	0.7089	1031	XM_039108012.1	CLEC4A 1st hit
		293	293	1	3e-100	0.6762	714	NM_001005896.2	CLEC4B2 2nd hit		226	226	1	4e-70	0.5308	1646	NM_001007033.2	CLEC6A	1st hit
											199	199	1	2e-62	0.493	882	NM_001371390.1	CLEC4A	2nd hit
CLEC4C/BDCAS		203	203	1	1e-63	0.5023	1057	XR_005503857.1	CLEC6A-PSEUDOGENE
CLEC4E/MINCLE		300	300	0.98	6e-103	0.6744	724	NM_001005897.2	CLEC4E		300	300	1	9e-97	0.6744	2101	NM_014358.4	CLEC4E
CLEC4D/CECSF8/DECTIN3		276	276	1	8e-91	0.5953	1295	NM_001003707.2	CLEC4D		275	275	0.98	5e-88	0.5953	1894	XM_011520632.3	CLEC4D
CARD9 AND OTHER GENES
CARD9	3p13	892	892	1	0	0.838	1970	NM_022303.4	CARD9		894	894	1	0	0.8399	2111	NM_052813.5	CARD9
MALT1	18q12.1	1376	1376	0.94	0	0.8617	5154	NM_001419765.1	MALT1		1404	1404	1	0	0.8355	9289	NM_006785.4	MALT1
BCL10	2q44	360	360	1	6e-122	0.7897	1667	NM_031328.2	BCL10		387	387	1	9e-128	0.8412	2833	NM_003921.5	BCL10
MYD88	8q32	431	431	0.88	4e-146	0.7849	2158	NM_198130.2	MYD88		458	458	0.94	7e-155	0.8058	2667	NM_002468.5	MYD88
TNFa
TNFa	20p12	351	351	1	2e-118	0.75	1687	NM_012675.3	TNFa		344	344	1	2e-115	0.7331	1678	NM_000594.4	TNFa
PANNEXIN1 AND P2X7
PANX1	8q12	664	664	1	0	0.7681	2456	NM_199397.2	PANX1		671	671	0.98	0	0.8082	2852	NM_015368.4	PANX1
P2X7	12q16	976	976	1	0	0.7815	3549	NM_019256.2	P2X7		973	973	1	0	0.7697	5113	NM_002562.6	P2X7
D) DOG (UU_Cfam_GSD_1.0) tBLASTn Results											Reciprocal tBLASTn Results Against Human
Gene of Interest	Chromosome	Total Score	Max Score	Max ID%	E-value	Coverage %	Accession Length	Accession Number			Total Score	Max Score	Max ID%	E-value	Coverage %	Accession Length	Accession Number	Gene
ASC
PYCARD (ASC)	6	260	260	1	1e-86	0.6837	857	XM_014114361.3	ASC		283	283	1	3e-96	0.7653	757	NM_013258.5	ASC
INFLAMMATORY NLRP GENES
NLRP1	5	1477	1477	0.97	0	0.5688	6661	XR_005346184.1	NLRP1	XP_038521113.1 used for BLAST and Tree	1354	1354	0.98	0	0.5373	5478	NM_014922.5	NLRP1
NLRP2	1	1201	1201	1	0	0.5682	3274	XM_038655839.1	NLRP2		1202	1202	1	0	0.568	3531	NM_001348003.2	NLRP2
NLRP3	8	1532	1532	1	0	0.7474	4011	XM_038673023.1	NLRP3		1561	1561	0.98	0	0.7413	3860	XM_054334073.1	NLRP3
NLRP4		739	739	0.99	0	0.404	3267	XM_038655787.1	NLRP9	ABSENT
NLRP5	1	1393	1393	0.99	0	0.6124	3784	XM_038525525.1	NLRP5		1438	1438	0.97	0	0.6137	3850	NM_001433705.1	NLRP5
NLRP6	18	982	982	1	0	0.6148	3537	XM_038562898.1	NLRP6		1053	1053	1	0	0.6536	2923	NM_001276700.2	NLRP6
NLRP7		970	970	0.94	0	0.5302	3274	XM_038655839.1	NLRP2	ABSENT
NLRP8	1	1178	1178	0.94	0	0.5941	3362	XM_038653641.1	NLRP8		1176	1176	0.98	0	0.5862	3218	NM_001433706.1	NLRP8
NLRP9	1	1295	1295	1	0	0.6408	3267	XM_038655787.1	NLRP9		1262	1262	1	0	0.6378	3478	NM_176820.4	NLRP9
NLRP10	21	895	895	0.99	0	0.696	3602	XM_022407796.2	NLRP10		917	917	0.94	0	0.7032	4254	NM_176821.4	NLRP10
NLRP11		521	521	0.96	3e-166	0.324	3267	XM_038655787.1	NLRP9	ABSENT
NLRP12	1	1642	1642	1	0	0.7578	5522	XM_003638851.5	NLRP12		1684	1684	1	0	0.7757	3634	NM_144687.4	NLRP12
NLRP13	1	901	901	0.83	0	0.5179	2752	XM_038525625.1	NLRP13		877	877	1	0	0.519	3157	NM_176810.2	NLRP13
NLRP14	21	1589	1589	1	0	0.7279	5390	XM_038568926.1	NLRP14		1603	1603	0.97	0	0.742	3813	NM_176822.4	NLRP14
INFLAMMATORY CASPASES
CASP1	5	464	464	1	6e-162	0.5743	1215	NM_001003125.1	CASP4		465	465	1	1e-161	0.5866	1296	NM_001225.4	CASP4
CASP4		454	454	1	1e-158	0.5792	1215	NM_001003125.1	CASP4
CASP5		418	418	0.74	2e-143	0.5954	1215	NM_001003125.1	CASP4
CASP12	5	410	410	0.97	2e-140	0.5517	1458	NM_001077236.1	CASP12		411	411	0.78	6e-130	0.5517	3910	NM_001191016.3	CASP12
INTERLEUKINS
IL1B	17	328	328	1	9e-113	0.6097	798	NM_001037971.1	IL1B		352	352	1	1e-118	0.6394	1507	NM_000576.3	IL1B
IL18	5	296	296	0.99	2e-102	0.7396	582	NM_001003169.1	IL18		298	298	0.99	3e-100	0.7396	1115	NM_001562.4	IL18
NEK7
NEK7	7	634	634	1	0	0.9934	3864	XM_038561375.1	NEK7		634	634	1	0	0.9934	4244	XM_047446563.1	NEK7
GASDERMIN AND FLANKNIG GENES
GSDMD	13	441	441	0.96	1e-148	0.5256	1806	XM_038555742.1	GSDMD		508	508	0.96	1e-175	0.6056	1723	NM_024736.7	GSDMD
SYK AND ZAP70
SYK	1	1202	1202	1	0	0.923	2345	XM_038527304.1	SYK		1202	1202	1	0	0.923	13561	XM_047423809.1	SYK
ZAP70	10	1159	1159	0.99	0	0.9083	2990	XM_038551088.1	ZAP70		1172	1172	0.98	0	0.9245	2421	NM_001079.4	ZAP70
DECTIN FAMILY GENES
CLEC7A/DECTIN1	27	327	327	1	9e-107	0.6789	2216	XM_849050.4	CLEC7A		368	368	1	3e-121	0.7439	2542	NM_197947.3	CLEC7A
CLEC1/CLEC1A	27	385	385	0.99	3e-129	0.6703	2014	XR_005303201.1	CLEC1A		368	368	1	2e-120	0.6593	2685	NM_016511.4	CLEC1A
CLEC1B/CLEC2	27	273	273	0.99	1e-89	0.5833	1397	XM_038576767.1	CLEC1B		324	324	1	6e-109	0.5921	1192	XM_054372190.1	CLEC1B
CLEC9A/DNGR-1	27	361	430	1	2e-120	0.7167	2074	XM_038576766.1	CLEC1B 1st hit	Splice variant of Clec1b	412	474	0.74	4e-138	0.6178	1733	NM_207345.4	CLEC9A
CLEC12A/MICL	27	291	291	1	4e-97	0.566	1067	XM_534891.7	CLEC12A		293	293	0.97	1e-95	0.5698	1469	XM_054371221.1	CLEC12A
CLEC12B/MAH	27	401	401	1	5e-140	0.7681	1076	XM_038439028.1	CLEC12B		377	377	1	8e-129	0.7029	1354	XM_054372026.1	CLEC12B
OLR-1/LOX1	27	363	363	0.99	8e-116	0.6519	3636	XM_038439023.1	OLR1		402	402	0.99	1e-133	0.7007	2545	XM_047428907.1	OLR1
CLEC6A/CLEC4N/DECTIN2		162	216	0.98	2e-45	0.4333	1792	XM_038576687.1	CLEC4D	ABSENT
CLEC4A/DCIR	27	192	192	1	3e-56	0.4512	1821	XM_038459530.1	CLEC4A		207	207	1	3e-64	0.507	1197	NM_194450.3	CLEC4A
CLEC4B1/DCAR		140	140	0.92	3e-37	0.4184	2613	XM_849218.6	CLEC4E	ABSENT
CLEC4C/BDCAS									no significant similarities	ABSENT
CLEC4E/MINCLE	27	325	325	1	5e-105	0.7182	2613	XM_038576680.1	CLEC4E		327	327	0.97	6e-107	0.7182	2101	NM_014358.4	CLEC4E
CLEC4D/CECSF8/DECTIN3	27	290	290	1	3e-94	0.6806	1792	XM_022411515.2	CLEC4D		290	290	1	6e-94	0.6806	1894	XM_011520632.3	CLEC4D
CARD9 AND OTHER GENES
CARD9	9	892	892	1	0	0.8451	3181	XM_038548777.1	CARD9		842	842	1	0	0.8078	2111	NM_052813.5	CARD9
MALT1	1	1450	1450	0.95	0	0.8953	6051	XM_038653577.1	MALT1		1478	1478	0.91	0	0.908	9289	NM_006785.4	MALT1
BCL10	6	382	382	1	4e-127	0.824	2453	XM_547304.7	BCL10		397	397	1	2e-131	0.8627	2833	NM_003921.5	BCL10
MYD88	23	493	493	0.88	2e-171	0.8746	1935	XM_534223.7	MYD88		494	494	0.86	4e-169	0.9336	2667	NM_002468.5	MYD88
TNFa
TNFa	12	421	421	1	1e-149	0.8798	855	NM_001003244.4	TNFa		409	409	1	5e-141	0.8627	1678	NM_000594.4	TNFa
PANNEXIN1 AND P2X7
PANX1	21	601	601	0.98	0	0.7221	5921	XM_844236.5	PANX1		645	645	0.98	0	0.801	2852	NM_015368.4	PANX1
P2X7	26	1050	1050	1	0	0.8356	1788	NM_001113456.1	P2X7		1024	1024	1	0	0.8188	5113	NM_002562.6	P2X7
E) COW (ARS-UCD2.0) tBLASTn Results											Reciprocal tBLASTn Results Against Human
Gene of Interest	Chromosome	Total Score	Max Score	Max ID%	E-value	Coverage %	Accession Length	Accession Number			Total Score	Max Score	Max ID%	E-value	Coverage %	Accession Length	Accession Number	Gene
ASC
PYCARD (ASC)	25	263	263	0.99	1e-88	0.6856	799	NM_174730.2	ASC		280	280	1	6e-95	0.7538	757	NM_013258.5	ASC
INFLAMMATORY NLRP GENES
NLRP1	19	1472	1472	0.96	0	0.5662	5200	XM_003587406.5	NLRP1		1507	1507	0.96	0	0.5785	5610	NM_033004.4	NLRP1
NLRP2	18	1270	1270	1	0	0.6039	5187	XM_024979394.2	NLRP2		1258	1258	1	0	0.5916	3531	NM_001348003.2	NLRP2
NLRP3	7	1577	1577	1	0	0.7697	5999	XM_059888311.1	NLRP3		1605	1605	1	0	0.7775	3860	XM_054334073.1	NLRP3
NLRP4		714	827	1	0	0.4008	3210	NM_001024664.1	NLRP9	ABSENT
NLRP5	18	1075	1190	0.95	0	0.5613	3542	NM_001007814.2	NLRP5		1137	1137	1	0	0.5226	3850	NM_001433705.1	NLRP5
NLRP6	11	1005	1005	1	0	0.6225	3700	XM_002683733.7	NLRP6		1112	1112	0.98	0	0.6891	2923	NM_001276700.2	NLRP6
NLRP7		1009	1009	0.88	0	0.5686	3472	XM_002695413.6	NLRP2	ABSENT
NLRP8	18	803	1009	0.93	0	0.5251	3517	XM_059877338.1	NLRP8		786	1025	0.93	0	0.436	3932	XM_054319788.1	NLRP8
NLRP9	18	1160	1160	1	0	0.5643	3210	NM_001024664.1	NLRP9		1134	1134	1	0	0.5622	3478	NM_176820.4	NLRP9
NLRP10		332	332	0.86	4e-99	0.347	3715	NM_001102219.1	NLRP3	1st hit
	15	268	268	0.46	3e-83	0.518	1057	XM_059875022.1	NLRP10	11th hit	273	273	0.78	1e-81	0.5781	4254	NM_176821.4	NLRP10
NLRP11		528	528	0.96	9e-170	0.3244	3210	NM_001024664.1	NLRP9	ABSENT
NLRP12	18	1568	1568	0.99	0	0.7308	8264	XM_024978272.2	NLRP12		1562	1562	0.99	0	0.7289	3634	NM_144687.4	NLRP12
NLRP13	18	771	871	0.99	0	0.4253	3886	XM_024979405.2	NLRP13		711	949	0.9	0	0.4015	3157	NM_176810.2	NLRP13
NLRP14	15	1495	1495	0.99	0	0.6961	4059	XM_024975633.2	NLRP14		1504	1504	0.97	0	0.6966	3813	NM_176822.4	NLRP14
INFLAMMATORY CASPASES
CASP1	15	595	595	1	0	0.7054	1343	XM_002692921.6	CASP1		574	574	1	0	0.6856	1996	NM_001257118.3	CASP1
CASP4	15	568	568	1	0	0.7241	2022	NM_176638.5	CASP4		573	573	1	0	0.7268	1296	NM_001225.4	CASP4
CASP5		489	489	0.84	1e-168	0.6548	1830	XM_010812284.4	CASP4	ABSENT
CASP12		320	320	0.97	3e-104	0.4797	1830	XM_010812284.4	CASP4	ABSENT
INTERLEUKINS
IL1B	11	297	297	1	1e-96	0.5799	1736	NM_174093.1	IL1B		320	320	1	6e-106	0.6097	1507	NM_000576.3	IL1B
IL18	15	316	316	1	7e-110	0.7772	754	NM_174091.2	IL18		316	316	1	1e-107	0.7772	1136	NM_001386420.1	IL18
NEK7
NEK7	16	633	633	1	0	0.9934	3993	XM_003587112.6	NEK7		634	634	1	0	0.9934	4244	XM_047446563.1	NEK7
GASDERMIN AND FLANKNIG GENES
GSDMD	14	466	466	0.96	2e-159	0.5684	1768	NM_001359976.1	GSDMD		522	522	0.96	0	0.6004	1723	NM_024736.7	GSDMD
SYK AND ZAP70
SYK	8	1191	1191	1	0	0.9179	4594	XM_005210435.5	SYK		1186	1186	1	0	0.9192	13561	XM_047423809.1	SYK
ZAP70	11	1174	1174	0.99	0	0.922	3947	NM_001193017.3	ZAP70		1154	1154	0.98	0	0.9193	2421	NM_001079.4	ZAP70
DECTIN FAMILY GENES
CLEC7A/DECTIN1	5	330	330	1	2e-114	0.6721	760	NM_001031852.1	CLEC7A		368	368	1	4e-121	0.7368	2542	NM_197947.3	CLEC7A
CLEC1/CLEC1A	5	391	391	0.97	2e-129	0.6838	2755	NM_001076081.1	CLEC1A		391	391	0.98	3e-129	0.6838	2685	NM_016511.4	CLEC1A
CLEC1B/CLEC2	5	281	281	0.99	4e-96	0.5746	681	NM_001281914.1	CLEC1B		0	300	1	3e-102	0.6053	779	NM_016509.4	CLEC1B
CLEC9A/DNGR-1	5	355	355	1	5e-122	0.7095	1211	XM_002687806.6	CLEC9A		340	340	1	2e-113	0.7095	1733	NM_207345.4	CLEC9A
CLEC12A/MICL	5	239	239	1	4e-77	0.4944	1038	NM_001105345.2	CLEC12A		238	238	0.98	2e-74	0.4906	1448	XM_005253324.3	CLEC12A
CLEC12B/MAH	5	421	421	1	1e-148	0.7428	1020	NM_001076408.2	CLEC12B		429	429	1	3e-149	0.8007	1354	XM_054372026.1	CLEC12B
OLR-1/LOX1	5	343	343	1	6e-114	0.646	1879	NM_174132.2	OLR1		351	351	1	1e-114	0.6496	2456	NM_002543.4	OLR1
CLEC6A/CLEC4N/DECTIN2	5	313	313	0.93	4e-104	0.7296	1643	XM_005207057.5	CLEC6A		312	312	0.95	1e-103	0.7296	1646	NM_001007033.2	CLEC6A
CLEC4A/DCIR	5	233	233	1	1e-73	0.527	1407	XM_024992216.2	CLEC4A		230	230	1	3e-72	0.5187	1296	NM_016184.4	CLEC4A
CLEC4B1/DCAR		216	216	0.97	1e-66	0.5268	1643	XM_005207057.5	CLEC6A	ABSENT
CLEC4C/BDCAS		217	217	0.92	4e-67	0.5327	1643	XM_005207057.5	CLEC6A	ABSENT
CLEC4E/MINCLE	5	328	328	0.95	4e-112	0.7488	1118	XM_010805561.4	CLEC4E		328	328	0.98	1e-107	0.7488	2101	NM_014358.4	CLEC4E
CLEC4D/CECSF8/DECTIN3	5	298	298	1	4e-102	0.6574	833	NM_001193117.1	CLEC4D		298	298	1	4e-97	0.6574	1894	XM_011520632.3	CLEC4D
CARD9 AND OTHER GENES
CARD9	11	820	820	1	0	0.7821	1851	NM_001077111.1	CARD9		819	819	1	0	0.7807	2111	NM_052813.5	CARD9
MALT1	24	1399	1399	0.95	0	0.8748	4840	XM_002697836.7	MALT1		1420	1420	0.92	0	0.8761	9289	NM_006785.4	MALT1
BCL10	3	373	373	1	5e-126	0.824	1956	NM_001078028.1	BCL10		392	392	1	1e-129	0.8627	2833	NM_003921.5	BCL10
MYD88	22	460	460	0.88	3e-156	0.81	2578	NM_001014382.2	MYD88		462	462	0.86	3e-156	0.8701	2667	NM_002468.5	MYD88
TNFa
TNFa	23	359	359	1	9e-122	0.7682	1696	XM_005223596.5	TNFa		360	360	1	8e-122	0.7639	1678	NM_000594.4	TNFa
PANNEXIN1 AND P2X7
PANX1	29	607	607	1	0	0.7143	1275	NM_001245925.1	PANX1		592	592	0.98	0	0.7266	2852	NM_015368.4	PANX1
P2X7	17	1009	1009	1	0	0.8067	1788	NM_001206516.1	P2X7		995	995	1	0	0.8	5113	NM_002562.6	P2X7
F) OPOSSUM (mMonDom1.pri) tBLASTn Results											Reciprocal tBLASTn Results Against Human
Gene of Interest	Chromosome	Total Score	Max Score	Max ID%	E-value	Coverage %	Accession Length	Accession Number			Total Score	Max Score	Max ID%	E-value	Coverage %	Accession Length	Accession Number	Gene
ASC
PYCARD (ASC)	7	169	169	1	1e-51	0.4513	789	XM_007497981.3	LOC100016983 ASC		164	164	1	3e-49	0.441	757	NM_013258.5	PCYARD
INFLAMMATORY NLRP GENES
NLRP1		491	914	0.52	2e-145	0.3989	5437	XM_007491098.2	LOC100018508 NLRP3	1st hit
	4	454	761	0.82	2e-135	0.4365	3997	XM_007491177.2	NLRP1	4th hit	459	769	0.96	3e-137	0.4407	5610	NM_033004.4	NLRP1
NLRP2		533	987	0.95	8e-165	0.3513	5437	XM_007491098.2	LOC100018508 NLRP3
NLRP3		776	776	0.99	0	0.4147	4930	XM_007492254.2	LOC100018825 NLRP12	1st hit
	4	713	1165	0.99	0	0.404	5437	XM_007491098.2	LOC100018508 NLRP3	2nd hit	734	734	0.96	0	0.4052	3637	NM_001277126.2	NLRP12	1st hit
		553	642	0.99	5e-175	0.3534	4511	XM_056825439.1	LOC130458782 NLRP3	5th hit	406	525	0.98	6e-122	0.3095	3634	NM_144687.4	NLRP12
NLRP4		509	556	0.95	9e-157	0.3471	5437	XM_007491098.2	LOC100018508 NLRP3		726	726	0.96	0	0.3971	3813	NM_176822.4	NLRP14	2nd hit
NLRP5		527	527	0.82	8e-167	0.3606	3528	XM_056796527.1	LOC100029905 NLRP14		714	1015	0.99	0	0.4058	4187	NM_001243133.2	NLRP3	4th hit
NLRP6		279	279	0.91	1e-77	0.2911	4930	XM_007492254.2	LOC100018825 NLRP12	1st hit
		219	219	0.67	8e-58	0.2681	5437	XM_007491098.2	LOC100018508 NLRP3	2nd hit
NLRP7		483	784	0.94	7e-147	0.3305	5437	XM_007491098.2	LOC100018508 NLRP3
NLRP8		451	565	0.92	2e-135	0.3039	5437	XM_007491098.2	LOC100018508 NLRP3
NLRP9		523	523	0.93	6e-162	0.3301	5437	XM_007491098.2	LOC100018508 NLRP3
NLRP10	4	385	385	0.84	5e-119	0.3827	3618	XM_056795116.1	NLRP10		388	388	0.96	4e-119	0.3844	4254	NM_176821.4	NLRP10
NLRP11		384	384	0.81	1e-114	0.3058	3528	XM_056796527.1	LOC100029905 NLRP14
NLRP12	4	1244	1244	0.99	0	0.6089	4930	XM_007492254.2	LOC100018825 NLRP12		1195	1195	0.99	0	0.5975	3634	NM_144687.4	NLRP12
NLRP13		514	741	0.98	1e-158	0.3355	5242	XM_007491101.2	LOC100018508 NLRP3
NLRP14	4	754	754	0.96	0	0.409	5437	XM_007491098.2	LOC100018508 NLRP3	1st hit
		664	664	0.91	0	0.3804	3541	XM_007506378.3	LOC100029905 NLRP14	4th hit	659	659	0.86	0	0.4032	3813	NM_176822.4	NLRP14
INFLAMMATORY CASPASES
CASP1	4	428	428	1	1e-144	0.5371	2006	XM_001381534.3	LOC100032596 CASP1	1st hit CASP1B	441	441	1	3e-152	0.5666	1373	NM_001223.5	CASP1
	4	417	417	1	3e-140	0.5297	2018	XM_001381530.4	LOC100032592 CASP1	2nd hit CASP1C	409	409	1	4e-140	0.5222	1373	NM_001223.5	CASP1
	4	399	399	1	3e-126	0.4938	4441	XM_007494909.2	LOC100032610 CASP1	3rd hit CASP1A	400	400	0.96	3e-136	0.5274	1373	NM_001223.5	CASP1
CASP4		369	369	1	6e-122	0.504	2006	XM_001381534.3	LOC100032596 CASP1	1st hit CASP1B
	4	352	352	0.83	3e-113	0.5414	2515	XM_007494906.3	LOC100032600 CASP13	5th hit CASP4	349	349	0.75	4e-117	0.5556	1121	XM_054370131.1	CASP4
	4	305	305	1	4e-93	0.4232	3798	XM_007494908.3	LOC100032606 CASP13	7th hit CASP12B/CASP4B	287	287	1	4e-92	0.4081	1296	NM_001225.4	CASP4
CASP5		343	343	0.64	4e-109	0.5884	2515	XM_007494906.3	LOC100032600 CASP13	ABSENT
CASP12 (Mouse)	4	323	323	0.81	2e-104	0.559	2006	XM_001381534.3	LOC100032596 CASP1	1st hit CASP1B
		327	327	0.8	8e-102	0.5493	3549	XM_007494907.3	LOC100032604 CASP12	3rd hit CASP12	333	333	0.68	3e-111	0.5714	1020	NM_001136110.3	CASP5
		293	293	0.81	2e-91	0.4965	2515	XM_007494906.3	LOC100032600 CASP13	6th hit CASP4
		293	293	0.84	8e-89	0.4834	3798	XM_007494908.3	LOC100032606 CASP13	7th hit CASP12B/CASP4B
INTERLEUKINS
IL1B	1	213	213	0.98	1e-64	0.4449	1609	XM_016428098.1	IL1B		232	232	0.96	1e-71	0.4741	1507	NM_000576.3	IL1B
IL18	4	152	152	0.96	1e-42	0.4709	1610	XM_007494827.3	IL18		151	151	0.91	7e-43	0.4709	1115	NM_001562.4	IL18
NEK7
NEK7	1	501	501	0.96	3e-172	0.8191	2593	XM_001371594.4	NEK6	ABSENT in NCBI	581	581	1	0	0.8854	3468	NM_014397.6	NEK6	NEK7 is mssing in NCBI present in ENSEMBL
			629		0	98.675		ENSMODT00000016295.4	NEK7	PRESENT in ENSEMBL	631	631	1	0	0.9868	4244	XM_047446563.1	NEK7
GASDERMIN AND FLANKNIG GENES
GSDMD	3	245	245	0.52	3e-70	0.484	3636	XM_007488835.3	GSDMD		301	301	1	5e-95	0.3768	1723	NM_024736.7	GSDMD
SYK AND ZAP70
SYK	3	1151	1151	1	0	0.8699	3859	XM_056825006.1	SYK		1118	1118	1	0	0.8574	5173	XM_054363652.1	SYK
ZAP70	3	1072	1072	1	0	0.8245	2675	XM_007489451.3	ZAP70		1036	1036	0.99	0	0.8127	2589	XM_054332996.1	ZAP70
DECTIN FAMILY GENES
CLEC7A/DECTIN1		87.4	87.4	0.95	1e-18	0.2821	1981	XM_007503740.3	CLEC1B	ABSENT
CLEC1/CLEC1A	5	314	314	0.96	3e-98	0.5539	3497	XM_001372086.4	CLEC1A		318	318	1	2e-101	0.5613	2685	NM_016511.4	CLEC1/CLEC1A
CLEC1B/CLEC2	5	242	242	0.99	4e-76	0.5455	1892	XM_056799151.1	CLEC1B		243	243	0.99	1e-80	0.5455	680	NM_001099431.2	CLEC1B/CLEC2
CLEC9A/DNGR-1		89.7	89.7	0.98	2e-19	0.2627	1981	XM_007503740.3	CLEC1B	ABSENT
CLEC12A/MICL		118	118	0.84	4e-29	0.3289	3497	XM_001372086.4	CLEC1A	ABSENT
CLEC12B/MAH		137	137	1	7e-36	0.3261	1981	XM_007503740.3	CLEC1A	ABSENT
OLR-1/LOX1		95.9	95.9	0.55	2e-21	0.3415	1892	XM_056799151.1	CLEC1B	ABSENT
CLEC6A/CLEC4N/DECTIN2		145	145	0.97	7e-40	0.3684	1608	XM_007502889.3	CLEC4E	ABSENT
CLEC4A/DCIR		115	115	0.54	2e-28	0.4077	1608	XM_007502889.3	CLEC4E	ABSENT
CLEC4B1/DCAR		122	122	0.93	1e-31	0.3433	1608	XM_007502889.3	CLEC4E	ABSENT
CLEC4C/BDCAS		128	128	0.86	1e-33	0.3529	1608	XM_007502889.3	CLEC4E	ABSENT
CLEC4E/MINCLE	5	249	249	0.94	3e-79	0.581	1608	XM_007502889.3	CLEC4E		249	249	0.95	1e-77	0.581	2101	NM_014358.4	CLEC4E Mincle
CLEC4D/CECSF8/DECTIN3		140	140	0.88	5e-38	0.3958	1608	XM_007502889.3	CLEC4E	ABSENT
CARD9 AND OTHER GENES
CARD9	1	790	790	1	0	0.7356	15278	XM_056812695.1	CARD9		808	808	1	0	0.7505	2111	NM_052813.5	CARD9
MALT1	3	1293	1293	0.95	0	0.8038	4512	XM_056824493.1	MALT1		1330	1330	0.9	0	0.7988	9289	NM_006785.4	MALT1
BCL10	2	294	294	1	9e-91	0.6468	4823	XM_001366077.4	BCL10		311	311	1	1e-98	0.6766	2833	NM_003921.5	BCL10
MYD88	7	391	391	0.92	3e-123	0.7312	7394	XM_056804205.1	MYD88		444	444	0.91	4e-149	0.7834	2667	NM_002468.5	MYD88
TNFa
TNFa	2	291	291	1	1e-94	0.6325	1884	XM_001368652.3	TNFa		308	308	1	2e-101	0.6624	1678	NM_000594.4	TNFa
PANNEXIN1 AND P2X7
PANX1	4	593	593	1	0	0.7023	8285	XM_001368573.4	PANX1		573	573	0.98	0	0.7102	2852	NM_015368.4	PANX1
P2X7	3	868	868	1	0	0.7126	5950	XM_001373176.3	P2X7		884	884	0.99	0	0.7227	5113	NM_002562.6	P2X7
G) TASMANIAN DEVIL (mSarHar1.11 [GCF_902635505.1]) tBLASTn Results											Reciprocal tBLASTn Results Against Human
Gene of Interest	Chromosome	Total Score	Max Score	Max ID%	E-value	Coverage %	Accession Length	Accession Number			Total Score	Max Score	Max ID%	E-value	Coverage %	Accession Length	Accession Number	Gene
ASC
PYCARD (ASC)	1	167	167	1	8e-51	0.45	863	XM_012542685.3	ASC		164	164	0.85	2e-49	0.4882	757	NM_013258.5	ASC
INFLAMMATORY NLRP GENES
NLRP1	3	414	693	0.52	6e-120	0.3629	4631	XR_004233438.1	NLRP12 LOC100923423
NLRP2		474	675	0.86	4e-148	0.35	3573	XM_023501325.2	NLRP14 LOC100919594	ABSENT
NLRP3	3	778	1138	1	0	0.4443	6517	XM_012545812.3	NLRP12 LOC100923423
	3	564	564	0.98	2e-175	0.3449	6136	XM_023499761.2	NLRP3 LOC100917067	4th hit	613	613	0.95	0	0.3751	3634	NM_144687.4	NLRP12
NLRP4		486	486	0.83	3e-153	0.366	3573	XM_023501325.2	NLRP14 LOC100919594	ABSENT
NLRP5		514	514	0.81	4e-162	0.3443	3573	XM_023501325.2	NLRP14 LOC100919594	ABSENT
NLRP6	3	301	301	0.93	2e-85	0.2835	4631	XR_004233438.1	NLRP12 LOC100923423	ABSENT
NLRP7		432	679	0.81	2e-132	0.3509	3573	XM_023501325.2	NLRP14 LOC100919594	ABSENT
NLRP8		416	781	0.82	1e-126	0.3121	3573	XM_023501325.2	NLRP14 LOC100919594	ABSENT
NLRP9		474	983	0.85	1e-148	0.3276	3573	XM_023501325.2	NLRP14 LOC100919594	ABSENT
NLRP10	3	342	342	0.71	3e-107	0.4172	2149	XM_003766856.2	NLRP10 LOC100915596		343	343	0.73	1e-102	0.4172	4254	NM_176821.4	NLRP10
NLRP11		367	556	0.82	1e-108	0.3116	3573	XM_023501325.2	NLRP14 LOC100919594	ABSENT
NLRP12	3	1285	1285	0.99	0	0.6135	6517	XM_012545812.3	NLRP12 LOC100923423	1st hit	1291	1291	0.98	0	0.6252	3637	NM_001277126.2	NLRP12
	3	654	825	0.98	0	0.4065	4181	XM_031964109.1	NLRP12 LOC100915769	3rd hit	637	978	0.94	0	0.4224	3634	NM_144687.4	NLRP12
	3	568	657	0.98	0	0.391	4008	XM_031962044.1	NLRP12 LOC105750187	5th hit	580	580	0.95	0	0.387	3709	NM_001277129.1	NLRP12
	3	560	728	0.99	9e-179	0.385	4033	XM_031962047.1	NLRP12 LOC105749910	7th hit	560	617	0.97	4e-180	0.3714	3709	NM_001277129.1	NLRP12
	3	469	578	0.83	1e-143	0.385	4528	XM_031961466.1	NLRP12 LOC105749909	12th hit	460	520	0.93	8e-143	0.3646	3538	XM_047439676.1	NLRP12
NLRP13		462	765	0.98	7e-141	0.3173	4631	XR_004233438.1	NLRP12 LOC100923423	ABSENT
NLRP14	3	668	668	0.93	0	0.3823	3573	XM_023501325.2	NLRP14 LOC100919594		653	653	0.9	0	0.4017	3813	NM_176822.4	NLRP14
INFLAMMATORY CASPASES
CASP1	3	420	420	1	3e-144	0.5309	1433	XM_003766569.4	Casp1 LOC100935043		421	421	1	1e-143	0.5259	1436	NM_033292.4	CASP1
CASP4	3	434	434	1	1e-145	0.564	2405	XM_012546960.3	Casp13 LOC100914382		435	435	1	2e-150	0.5718	1296	NM_001225.4	CASP4
	3	338	338	0.75	2e-106	0.593	3351	XM_012546961.3	Casp4 LOC100914126	6th hit	316	316	0.65	9e-104	0.5649	1121	XM_011543019.2	CASP4
CASP5		379	379	0.84	2e-123	0.5351	2405	XM_012546960.3	Casp13 LOC100914382	CASP5 Absent
		327	327	0.65	5e-101	0.5754	3351	XM_012546961.3	Casp4 LOC100914126	6th hit
CASP12 (mouse)		357	357	0.97	4e-119	0.4617	1433	XM_003766569.4	Casp1 LOC100935043	1st hit
	3	345	345	0.97	3e-115	0.4534	1310	XM_023501134.2	Casp12-like LOC100913862	3rd hit	343	343	1	6e-114	0.4617	1296	NM_001225.4	Casp4 1st hit
	3	324	324	0.98	3e-104	0.4078	2000	XM_012546962.3	Casp12-like LOC100913330	6th hit	317	317	1	8e-104	0.438	1296	NM_001225.4	Casp4 1st hit
INTERLEUKINS
IL1B	2	210	210	1	2e-63	0.4275	1780	XM_003758612.4	IL1B		228	228	0.99	2e-70	0.4529	1507	NM_000576.3	IL1B
IL18	3	162	162	0.98	6e-48	0.4796	1106	XM_012545022.3	IL18		162	162	0.97	3e-47	0.4796	1115	NM_001562.4	IL18
NEK7
NEK7	4	631	631	1	0	0.9901	4055	XM_031937092.1	NEK7		633	633	1	0	0.9901	4244	XM_047446563.1	NEK7
GASDERMIN AND FLANKNIG GENES
GSDMD	1	249	249	0.5	5e-72	0.4958	3378	XM_012541995.3	GSDMD		293	293	1	1e-91	0.3655	1723	NM_024736.7	GSDMD
SYK AND ZAP70
SYK	1	1147	1147	0.99	0	0.8736	4384	XM_031943755.1	SYK		1116	1116	1	0	0.8605	5058	NM_001174167.3	SYK
ZAP70	1	1080	1080	1	0	0.8277	2344	XM_031948314.1	ZAP70		1008	1008	0.99	0	0.7915	2421	NM_001079.4	ZAP70
DECTIN FAMILY GENES
CLEC7A/DECTIN1		80.5	80.5	1	2e-16	0.2928	1969	XM_003771288.3	CLEC1A LOC100932715
CLEC1/CLEC1A	5	306	306	1	3e-99	0.5393	1969	XM_003771288.3	CLEC1A LOC100932715		310	310	1	3e-98	0.5576	2685	NM_016511.4	CLEC1A
CLEC1B/CLEC2	5	195	195	0.99	1e-59	0.4402	1480	XM_003771284.4	CLEC1B LOC100931680		244	244	1	2e-80	0.5299	779	NM_016509.4	CLEC1B
CLEC9A/DNGR-1		74.3	74.3	0.53	2e-14	0.3047	1761	XM_031938186.1	CLEC2B-like		94.4	94.4	0.73	1e-20	0.3697	5277	NM_013269.6	CLEC2D
CLEC12A/MICL		113	113	0.66	1e-27	0.3702	1969	XM_003771288.3	CLEC1A LOC100932715
CLEC12B/MAH		121	121	1	1e-30	0.3091	1480	XM_003771284.4	CLEC1B LOC100931680
OLR-1/LOX1		87.8	87.8	0.56	6e-19	0.3413	1480	XM_003771284.4	CLEC1B LOC100931680
CLEC6A/CLEC4N/DECTIN2		134	134	0.97	2e-37	0.3592	980	XM_003772400.4	CLEC4E Mincle
CLEC4A/DCIR		115	115	0.87	3e-30	0.3704	980	XM_003772400.4	CLEC4E Mincle
CLEC4B1/DCAR		115	115	0.54	9e-30	0.4198	980	XM_003772400.4	CLEC4E Mincle
CLEC4C/BDCAS		138	138	0.85	7e-39	0.4185	980	XM_003772400.4	CLEC4E Mincle
CLEC4E/MINCLE	5	245	245	0.95	1e-80	0.5769	980	XM_003772400.4	CLEC4E Mincle		246	246	0.95	2e-76	0.5769	2101	NM_014358.4	CLEC4E Mincle
CLEC4D/CECSF8/DECTIN3		150	150	0.92	2e-43	0.3869	980	XM_003772400.4	CLEC4E Mincle
CARD9 AND OTHER GENES
CARD9	2	795	795	1	0	0.7393	2081	XM_003757490.4	CARD9		800	800	1	0	0.743	2111	NM_052813.5	CARD9
MALT1	1	1293	1293	0.95	0	0.8054	2879	XM_031945909.1	MALT1		1310	1310	0.95	0	0.8115	9289	NM_006785.4	MALT1
BCL10	4	298	298	1	1e-92	0.6638	4321	XM_031969396.1	BCL10		322	322	1	7e-103	0.7064	2833	NM_003921.5	BCL10
MYD88	1	400	400	0.92	2e-129	0.7276	3885	XM_023498373.2	MYD88		415	415	0.91	5e-138	0.7365	2667	NM_002468.5	MYD88
TNFa
TNFa	4	327	327	1	4e-109	0.6867	1723	XM_023502874.2	TNFa		340	340	1	1e-113	0.7124	1678	NM_000594.4	TNFa
PANNEXIN1 AND P2X7
PANX1	3	597	597	1	0	0.6993	6215	XM_003764315.3	PANX1		615	615	0.98	0	0.7476	2852	NM_015368.4	PANX1
P2X7	1	877	877	1	0	0.7181	2513	XM_003761038.4	P2X7		893	893	0.98	0	0.7244	5113	NM_002562.6	P2X7
H) KOALA (phaCin_unsw_v4.1) tBLASTn Results											Reciprocal tBLASTn Results Against Human
Gene of Interest	Chromosome	Total Score	Max Score	Max ID%	E-value	Coverage %	Accession Length	Accession Number			Total Score	Max Score	Max ID%	E-value	Coverage %	Accession Length	Accession Number	Gene
ASC
PYCARD (ASC)	Unknown	162	162	1	4e-49	0.43	880	XM_021004622.1	LOC110220572 apoptosis-associated speck-like protein containing a CARD	PYCARD1	177	177	1	3e-54	0.48	757	NM_013258.5	ASC
		117	117	0.99	3e-31	0.3744	993	XM_021004456.2	LOC110220452 apoptosis-associated speck-like protein containing a CARD	PYCARD2	121	121	1	1e-32	0.4175	757	NM_013258.5	ASC
INFLAMMATORY NLRP GENES
NLRP1	Unknown	478	920	0.5	8e-144	0.4033	4109	XM_020967822.2	LOC110195196 NACHT, LRR and PYD domains-containing protein 12-like	1st hit
		481	597	0.48	2e-142	0.4014	5331	XM_020967884.2	LOC110195240 NACHT, LRR and PYD domains-containing protein 3-like	2nd hit
		465	863	0.85	5e-140	0.4349	3904	XM_020975950.2	LOC110200585 NACHT, LRR and PYD domains-containing protein 1	3rd hit FIIND domain present	488	488	0.59	3e-150	0.4027	3813	NM_176822.4	NLRP14	1st hit
											476	914	0.98	3e-142	0.4331	5610	NM_033004.4	NLRP1	5th hit
NLRP2		550	550	0.97	1e-171	0.3462	5331	XM_020967884.2	LOC110195240 NACHT, LRR and PYD domains-containing protein 3-like	ABSENT
NLRP3	Unknown	782	1145	0.99	0	0.438	5723	XM_021003927.2	LOC110220084 NACHT, LRR and PYD domains-containing protein 12-like	1st hit
		714	908	0.99	0	0.41	5331	XM_020967884.2	LOC110195240 NACHT, LRR and PYD domains-containing protein 3-like	2nd hit	770	770	0.99	0	0.4177	3813	NM_176822.4	NLRP14	1st hit
											768	951	0.98	0	0.4265	4812	XM_054334071.1	NLRP3	2nd hit
		680	910	0.97	0	0.3876	4109	XM_020967822.2	LOC110195196 NACHT, LRR and PYD domains-containing protein 12-like	3rd hit
		593	593	0.91	0	0.3818	3866	XM_020967684.2	LOC110195030 NACHT, LRR and PYD domains-containing protein 3-like	4th hit	632	760	0.97	0	0.4049	3634	NM_144687.4	NLRP12
		483	639	0.79	9e-152	0.3726	3564	XM_078146290.1	LOC110197838 NACHT, LRR and PYD domains-containing protein 3-like	7th hit partial nacht only	488	748	0.91	2e-153	0.3697	3545	NM_001079821.3	NLRP3
		451	982	0.81	2e-138	0.3671	3954	XM_021004130.2	LOC110220192 NACHT, LRR and PYD domains-containing protein 14-like	8th hit
		436	436	0.75	4e-133	0.3579	3904	XM_020975950.2	LOC110200585 NACHT, LRR and PYD domains-containing protein 1	9th hit
		305	305	0.58	3e-91	0.3436	1818	XM_078146619.1	LOC144454483 NACHT, LRR and PYD domains-containing protein 10-like	10th hit
		174	330	0.46	2e-46	0.3911	8056	XM_078146205.1	LOC144454390 NACHT, LRR and PYD domains-containing protein 12-like	11th hit
NLRP4		513	914	0.95	8e-162	0.3377	4109	XM_020967822.2	LOC110195196 NACHT, LRR and PYD domains-containing protein 12-like	ABSENT
NLRP5		508	508	0.81	2e-158	0.3636	3954	XM_021004130.2	LOC110220192 NACHT, LRR and PYD domains-containing protein 14-like	ABSENT
NLRP6	Unknown	279	279	0.87	7e-78	0.2901	5723	XM_021003927.2	LOC110220084 NACHT, LRR and PYD domains-containing protein 12-like	ABSENT
NLRP7		475	638	0.93	2e-144	0.3333	5331	XM_020967884.2	LOC110195030 NACHT, LRR and PYD domains-containing protein 3-like	ABSENT
NLRP8		464	526	0.93	6e-143	0.3233	4109	XM_020967822.2	LOC110195196 NACHT, LRR and PYD domains-containing protein 12-like	ABSENT
NLRP9		514	734	0.96	2e-162	0.3362	4109	XM_020967822.2	LOC110195196 NACHT, LRR and PYD domains-containing protein 12-like	ABSENT
NLRP10	Unknown	366	366	0.84	6e-118	0.3756	1818	XM_078146619.1	LOC144454483 NACHT, LRR and PYD domains-containing protein 10-like		347	347	0.89	6e-104	0.3693	4254	NM_176821.4	NLRP10
NLRP11		387	942	0.94	2e-113	0.2865	5331	XM_020967884.2	LOC110195030 NACHT, LRR and PYD domains-containing protein 3-like	ABSENT
NLRP12	Unknown	1275	1275	0.99	0	0.6229	5723	XM_021003927.2	LOC110220084 NACHT, LRR and PYD domains-containing protein 12-like	1st hit	235	1235	0.95	0	0.6215	3634	NM_144687.4	NLRP12
		746	746	0.99	0	0.3993	5331	XM_020967884.2	LOC110195030 NACHT, LRR and PYD domains-containing protein 3-like	2nd hit
		722	722	0.99	0	0.4033	4109	XM_020967822.2	LOC110195196 NACHT, LRR and PYD domains-containing protein 12-like	3rd hit	743	743	0.99	0	0.4122	3637	NM_001277126.2	NLRP12
NLRP13		515	813	0.98	5e-162	0.3423	4109	XM_020967822.2	LOC110195196 NACHT, LRR and PYD domains-containing protein 12-like
NLRP14	Unknown	748	748	0.96	0	0.4207	5331	XM_020967884.2	LOC110195030 NACHT, LRR and PYD domains-containing protein 3-like
		739	739	0.96	0	0.4103	4109	XM_020967822.2	LOC110195196 NACHT, LRR and PYD domains-containing protein 12-like
		649	649	0.85	0	0.4146	3954	XM_021004130.2	LOC110220192 NACHT, LRR and PYD domains-containing protein 14-like		628	628	0.9	0	0.4008	3813	NM_176822.4	NLRP14
INFLAMMATORY CASPASES
CASP1	Unknown	337	337	1	5e-112	0.4706	1352	XM_020996175.1	LOC110215005 caspase-13-like	1st hit
		323	323	0.73	1e-100	0.5356	3203	XM_020996171.1	LOC110215002 caspase-13-like	2nd hit
		77	116	0.25	3e-16	0.5781	434	XM_020996098.1	LOC110214949 caspase-1-like	9th hit PARTIAL	75.9	75.9	0.74	1e-16	0.614	1013	NM_033294.4	CASP1
CASP4	Unknown	420	420	1	5e-145	0.5587	1352	XM_020996175.1	LOC110215005 caspase-13-like	1st hit casp4a	404	404	1	3e-138	0.5431	1296	NM_001225.4	CASP4
		345	345	0.82	2e-109	0.5531	3203	XM_020996171.1	LOC110215002 caspase-13-like	casp4b	341	341	0.68	7e-114	0.5993	1121	XM_011543019.2	CASP4
CASP5	Unknown	369	369	0.74	6e-124	0.5895	1352	XM_020996175.1	LOC110215005 caspase-13-like	1st hit ABSENT
		342	342	0.64	4e-107	0.5863	3203	XM_020996171.1	LOC110215002 caspase-13-like	2nd hit ABSENT
CASP12 (mouse)	Unknown	347	347	1	6e-116	0.4539	1352	XM_020996175.1	LOC110215005 caspase-13-like	BEST HIT
		296	344	0.98	2e-95	0.4165	1423	XM_020996099.1	LOC110214950 caspase-12-like	2ND BEST HIT	274	274	0.92	6e-87	0.4198	1296	NM_001225.4	CASP4
INTERLEUKINS
IL1B	Unknown	223	223	0.98	4e-68	0.4412	1759	XM_020963753.1	IL1B		243	243	0.99	6e-76	0.4669	1507	NM_000576.3	IL1B
IL18	Unknown	175	175	0.98	4e-53	0.5103	1130	XM_020989757.1	IL18		175	175	0.97	2e-52	0.5077	1115	NM_001562.4	IL18
NEK7
NEK7	Unknown	631	631	1	0	0.9901	3974	XM_020971726.1	NEK7		633	633	1	0	0.9901	4244	XM_047446563.1	NEK7
GASDERMIN AND FLANKNIG GENES
GSDMD	Unknown	259	259	0.79	2e-78	0.3958	1951	XM_020994940.1	GSDMD		295	295	1	1e-92	0.3717	1723	NM_024736.7	GSDMD
SYK AND ZAP70
SYK	Unknown	1145	1145	1	0	0.8719	3755	XM_020979707.1	SYK		1112	1112	1	0	0.8594	5058	NM_001174167.3	SYK
ZAP70	Unknown	1076	1076	1	0	0.8288	2682	XM_020978143.1	LOC110202117 tyrosine-protein kinase ZAP-70		1050	1050	0.98	0	0.827	2421	NM_001079.4	ZAP70
DECTIN FAMILY GENES
CLEC7A/DECTIN1	Unknown	83.2	83.2	1	2e-17	0.303	1779	XM_021001737.1	LOC110218773 C-type lectin domain family 1 member A-like	ABSENT
CLEC1/CLEC1A	Unknown	306	306	0.97	5e-100	0.5515	1779	XM_021001737.1	LOC110218773 C-type lectin domain family 1 member A-like	CLEC1A	310	310	1	5e-98	0.5613	2685	NM_016511.4	CLEC1A
CLEC1B/CLEC2	Unknown	215	215	0.99	8e-68	0.4975	1330	XM_021001739.1	LOC110218774 C-type lectin domain family 1 member B-like	CLEC1B	215	215	0.99	7e-70	0.4975	680	NM_001099431.2	CLEC1B
CLEC9A/DNGR-1	Unknown	81.3	81.3	0.82	6e-17	0.2764	1423	XM_021001738.1	LOC110218774 C-type lectin domain family 1 member B-like	ABSENT
CLEC12A/MICL	Unknown	118	118	0.68	1e-29	0.3736	1779	XM_021001737.1	LOC110218773 C-type lectin domain family 1 member A-like	ABSENT
CLEC12B/MAH	Unknown	118	118	1	9e-30	0.3129	1423	XM_021001738.1	LOC110218774 C-type lectin domain family 1 member B-like	ABSENT
OLR-1/LOX1	Unknown	93.6	93.6	0.56	5e-21	0.3434	1330	XM_021001739.1	LOC110218774 C-type lectin domain family 1 member B-like	ABSENT
CLEC6A/CLEC4N/DECTIN2	Unknown	149	149	0.97	3e-43	0.3865	1019	XM_020990221.1	CLEC4E MINCLE	ABSENT
CLEC4A/DCIR	Unknown	119	119	0.54	2e-31	0.4198	1019	XM_020990221.1	CLEC4E MINCLE	ABSENT
CLEC4B1/DCAR	Unknown	125	125	0.89	6e-34	0.3575	1019	XM_020990221.1	CLEC4E MINCLE	ABSENT
CLEC4C/BDCAS	Unknown	145	145	0.87	7e-42	0.3989	1019	XM_020990221.1	CLEC4E MINCLE	ABSENT
CLEC4E/MINCLE	Unknown	263	263	0.95	2e-87	0.5952	1019	XM_020990221.1	CLEC4E MINCLE	CLEC4E	264	264	0.97	5e-83	0.5952	2101	NM_014358.4	CLEC4E
CLEC4D/CECSF8/DECTIN3	Unknown	153	153	0.92	9e-45	0.408	1019	XM_020990221.1	CLEC4E MINCLE	ABSENT
CARD9 AND OTHER GENES
CARD9	Unknown	786	786	1	0	0.7337	3080	XM_020981897.1	CARD9		794	794	1	0	0.7374	2111	NM_052813.5	CARD9
MALT1	Unknown	1305	1305	0.95	0	0.809	3495	XM_020994886.1	MALT1		1323	1323	0.95	0	0.8163	9289	NM_006785.4	MALT1
BCL10	Unknown	295	295	1	3e-92	0.6553	3557	XM_020988736.1	BCL10		291	291	1	2e-91	0.6553	2833	NM_003921.5	BCL10
MYD88	Unknown	406	406	0.92	2e-131	0.7348	4026	XM_020970589.1	MYD88		445	445	0.92	1e-149	0.7739	2667	NM_002468.5	MYD88
TNFa
TNFa	Unknown	330	330	1	1e-111	0.691	1402	XM_020974214.1	TNFa		323	323	1	2e-107	0.6867	1678	NM_000594.4	TNFa
PANNEXIN1 AND P2X7
PANX1	Unknown	599	599	1	0	0.704	3208	XM_021000693.1	PANX1		650	650	0.98	0	0.7929	2852	NM_015368.4	PANX1
P2X7	Unknown	854	854	1	0	0.7037	2192	XM_020970301.1	P2X7		874	874	0.99	0	0.7121	5113	NM_002562.6	P2X7
I) CHICKEN (bGalGal1.mat.broiler.GRCg7b) tBLASTn Results											Reciprocal tBLASTn Results Against Human
Gene of Interest	Chromosome	Total Score	Max Score	Max ID%	E-value	Coverage %	Accession Length	Accession Number			Total Score	Max Score	Max ID%	E-value	Coverage %	Accession Length	Accession Number	Gene
ASC
PYCARD (ASC)									no significant similarities	ABSENT
INFLAMMATORY NLRP GENES
NLRP1		337	337	0.48	5e-96	0.3286	3008	XM_046918111.1	NLRP3	ABSENT
NLRP2		259	445	0.97	9e-71	0.276	3104	XM_046918099.1	NLRP3	ABSENT
NLRP3	5	428	711	0.98	2e-132	0.3377	2908	NM_001348947.2	NLRP3		393	393	0.94	3e-118	0.3069	3634	XM_054334077.1	NLRP3
NLRP4		266	549	0.95	1e-73	0.2673	2908	NM_001348947.2	NLRP3	ABSENT
NLRP5	5	226	401	0.37	5e-60	0.3153	2564	XM_046918261.1	RNH1 1st hit	ABSENT	445	445	0.88	4e-150	0.4784	1699	XM_011520259.4	RNH1
		218	378	0.81	1e-56	0.27	3104	XM_040700796.2	NLRP3 6th hit
NLRP6		264	264	0.91	3e-73	0.2809	3025	XM_040700804.2	NLRP3	ABSENT
NLRP7		220	313	0.91	1e-57	0.2744	3292	XM_046918100.1	NLRP3	ABSENT
NLRP8		234	403	0.77	2e-62	0.2688	3008	XM_046918111.1	NLRP3	ABSENT
NLRP9		267	366	0.92	7e-74	0.277	2908	NM_001348947.2	NLRP3	ABSENT
NLRP10		228	228	0.78	1e-62	0.3102	3025	XM_040700804.2	NLRP3	ABSENT
NLRP11		196	308	0.94	3e-50	0.2398	2908	NM_001348947.2	NLRP3	ABSENT
NLRP12		396	658	0.96	3e-120	0.3083	2908	NM_001348947.2	NLRP3	ABSENT
NLRP13		363	639	0.93	6e-108	0.3159	2908	NM_001348947.2	NLRP3	ABSENT
NLRP14		270	270	0.79	2e-74	0.2836	3104	XM_046918099.1	NLRP3	ABSENT
INFLAMMATORY CASPASES
CASP1	19	298	298	1	2e-95	0.4234	1484	XM_040650618.2	CASP1		302	302	1	1e-97	0.4386	1373	NM_001223.5	CASP1
CASP4		243	243	0.95	2e-74	0.3747	1484	XM_040650618.2	CASP1	ABSENT
CASP5		237	237	0.65	1e-71	0.4369	1483	XM_040687588.2	CASP1	ABSENT
CASP12 (mouse)		243	243	0.96	5e-74	0.3617	1483	XM_040687588.2	CASP1	ABSENT
INTERLEUKINS
IL1B	22	102	102	0.75	2e-23	0.3286	1241	XM_015297469.3	IL1b		112	112	0.7	2e-26	0.3443	1507	NM_000576.3	IL1b
IL18	24							XP_015153430.1	no significant similarities. IL18 homologue is present in chicken with conserved synteny		134	134	0.59	2e-36	0.4138	1005	XM_016998696.2	ANOLE Lizard IL18	no significant similarites against human
NEK7
NEK7	8	622	622	1	0	0.9801	5364	XM_046922461.1	NEK7		623	623	1	0	0.9801	4244	XM_047446563.1	NEK7
GASDERMIN AND FLANKNIG GENES
GSDMD	27	89.7	89.7	0.5	1e-17	0.2664	1588	NM_001031361.1	Gasdermin A	ABSENT	115	115	0.92	7e-26	0.2609	2116	XM_006721832.4	GSDMA
SYK AND ZAP70
SYK	Z	1065	1065	1	0	0.794	4513	XM_046935121.1	SYK		1004	1004	1	0	0.7634	13561	XM_047423809.1	SYK
ZAP70	28	969	969	1	0	0.7455	2651	XM_040653532.2	ZAP70		960	960	0.99	0	0.7406	2421	NM_001079.4	ZAP70
DECTIN FAMILY GENES
CLEC7A/DECTIN1	1	88.6	88.6	0.62	8e-19	0.3067	1359	XM_046944192.1	KLRN3A killer cell lectin like receptor N3A	ABSENT	105	105	0.57	5e-25	0.4087	5166	NM_001197317.3	CLEC2D
CLEC1/CLEC1A	Z	57	57	0.53	8e-08	0.2925	1439	XM_046936306.1	KLRM1 killer cell lectin like receptor M1	ABSENT	67.8	67.8	0.53	5e-12	0.3033	805	XM_054370761.1	KLRG1
CLEC1B/CLEC2	1	66.2	66.2	0.62	2e-11	0.2946	2230	XM_040702845.2	KLRN2B killer cell lectin like receptor N2B	ABSENT	121	121	0.78	1e-29	0.3235	5277	NM_013269.6	CLEC2D
CLEC9A/DNGR-1	16	77.4	77.4	0.52	4e-15	0.3651	1146	XM_046928527.1	BLEC1 c-type lectin like 1, MHCB region	ABSENT	124	124	0.91	3e-32	0.4122	5277	NM_013269.6	CLEC2D
CLEC12A/MICL	z	58.5	58.5	0.49	2e-08	0.2308	1439	XM_046936306.1	KLRM1 killer cell lectin like receptor M1	ABSENT	67.8	67.8	0.53	5e-12	0.3033	805	XM_054370761.1	KLRG1
CLEC12B/MAH	16	69.3	69.3	0.53	7e-13	0.2828	547	XM_040648883.1	YLEC65 c-type lectin like 65, MHCY region	ABSENT	74.7	74.7	0.89	7e-16	0.3649	2023	NR_046448.1	CLEC2D-PS	LOC374443
OLR-1/LOX1	16	80.5	80.5	0.47	8e-16	0.378	1223	NM_001397837.1	BLEC1 c-type lectin like 1, MHCB region	ABSENT	127	127	0.84	1e-32	0.3926	5277	NM_013269.6	CLEC2D
CLEC6A/CLEC4N/DECTIN2	30	94.4	94.4	0.73	4e-21	0.3272	1422	XM_040694504.2	FCER2 Fc epsilon receptor II	ABSENT	143	143	0.53	2e-36	0.4162	2966	XM_017026791.3	CLEC17A
CLEC4A/DCIR	30	85.1	85.1	0.53	1e-17	0.3333	1425	XM_040694503.2	FCER2 Fc epsilon receptor II	ABSENT	143	143	0.53	2e-36	0.4162	2966	XM_017026791.3	CLEC17A
CLEC4B1/DCAR	30	71.2	71.2	0.59	2e-13	0.3386	844	NM_205484.2	LOC396477 hepatic lectin	ABSENT	111	111	0.52	6e-27	0.4775	1673	NM_001416370.1	CLEC4M
CLEC4C/BDCAS	30	96.7	96.7	0.74	5e-22	0.3232	1422	XM_040694504.2	FCER2 Fc epsilon receptor II	ABSENT	143	143	0.53	2e-36	0.4162	2966	XM_017026791.3	CLEC17A
CLEC4E/MINCLE	30	115	115	0.58	1e-28	0.4531	1425	XM_040694503.2	FCER2 Fc epsilon receptor II	ABSENT	143	143	0.53	2e-36	0.4162	2966	XM_017026791.3	CLEC17A
CLEC4D/CECSF8/DECTIN3	25	90.9	90.9	0.59	9e-20	0.375	2839	XM_046932812.1	BCAN brevican	ABSENT	477	477	0.48	9e-154	0.581	2689	NM_198427.2	BCAN
CARD9 AND OTHER GENES
CARD9	17	576	576	1	0	0.58	1946	XM_040686152.2	CARD9		560	560	0.97	0	0.5554	2111	NM_052813.5	CARD9
MALT1	Z	1081	1081	0.94	0	0.6832	5378	XM_046937379.1	PCASP1 paracaspase 1/MALT1		1097	1097	0.97	0	0.6877	9289	NM_006785.4	MALT1
BCL10	8	218	218	1	4e-64	0.5287	2825	NM_001201487.3	BCL10		230	230	0.98	2e-68	0.5331	2833	NM_003921.5	BCL10
MYD88	2	383	383	0.88	2e-121	0.6868	4338	NM_001030962.5	MYD88		379	379	0.93	5e-124	0.6679	2667	NM_002468.5	MYD88
TNFa
TNFa	35	105	105	0.64	2e-26	0.3758	660	XM_040694846.2	TNFa		103	103	0.76	3e-24	0.3697	1678	NM_000594.4	TNFa
PANNEXIN1 AND P2X7
PANX1	1	480	480	0.92	2e-161	0.6199	2619	XR_005845565.2	PANX1		481	481	0.98	7e-161	0.6179	2852	NM_015368.4	PANX1
P2X7	15	485	485	0.98	1e-160	0.4414	2732	XM_001235162.7	P2X7		504	504	0.98	5e-161	0.4516	5113	NM_002562.6	P2X7
J) Anole Lizard (GCF_035594765.1-RS_2024_02) tBLASTn Results											Reciprocal tBLASTn Results Against Human
Gene of Interest	Chromosome	Total Score	Max Score	Max ID%	E-value	Coverage %	Accession Length	Accession Number			Total Score	Max Score	Max ID%	E-value	Coverage %	Accession Length	Accession Number	Gene
PYCARD	6	124	124	0.97	2e-33	0.4031	1033	XM_008115431.3	LOC103279569 apoptosis-associated speck-like protein containing a CARD		119	119	0.83	6e-32	0.3879	757	NM_013258.5	PYCARD	Human
											39.3	39.3	0.7	0.019	0.2897	2292	XM_040648212.2	CARD8	Chicken

## Sheet: Online Resource 5 ML Model Dect
Online Resource 5 Maximum Likelihood analysis of substitution models for Dectin family amino acid sequences
Model	Parameters	BIC	AICc	lnL	(+I)	(+G)	f(A)	f(R)	f(N)	f(D)	f(C)	f(Q)	f(E)	f(G)	f(H)	f(I)	f(L)	f(K)	f(M)	f(F)	f(P)	f(S)	f(T)	f(W)	f(Y)	f(V)	r(AR)	r(AN)	r(AD)	r(AC)	r(AQ)	r(AE)	r(AG)	r(AH)	r(AI)	r(AL)	r(AK)	r(AM)	r(AF)	r(AP)	r(AS)	r(AT)	r(AW)	r(AY)	r(AV)	r(RA)	r(RN)	r(RD)	r(RC)
JTT+G	208	41514.9	39920.4	-19749.5	n/a	2.43	0.077	0.051	0.043	0.051	0.02	0.041	0.062	0.075	0.023	0.053	0.091	0.06	0.023	0.041	0.051	0.068	0.059	0.014	0.032	0.066	0.001	0.001	0.002	0.001	0.001	0.003	0.007	0	0.001	0.001	0.001	0.001	0	0.005	0.014	0.014	0	0	0.01	0.002	0.001	0	0.001
JTT+G+I	209	41524.6	39922.4	-19749.5	0	2.43	0.077	0.051	0.043	0.051	0.02	0.041	0.062	0.075	0.023	0.053	0.091	0.06	0.023	0.041	0.051	0.068	0.059	0.014	0.032	0.066	0.001	0.001	0.002	0.001	0.001	0.003	0.007	0	0.001	0.001	0.001	0.001	0	0.005	0.014	0.014	0	0	0.01	0.002	0.001	0	0.001
JTT+G+F	227	41720.5	39980.8	-19760.2	n/a	2.42	0.046	0.037	0.052	0.041	0.057	0.045	0.065	0.053	0.027	0.052	0.1	0.064	0.021	0.047	0.034	0.096	0.052	0.035	0.029	0.047	0.001	0.002	0.002	0.002	0.001	0.004	0.005	0	0.001	0.002	0.001	0.001	0	0.004	0.019	0.013	0	0	0.007	0.001	0.001	0	0.003
JTT+G+I+F	228	41730.2	39982.9	-19760.2	0	2.42	0.046	0.037	0.052	0.041	0.057	0.045	0.065	0.053	0.027	0.052	0.1	0.064	0.021	0.047	0.034	0.096	0.052	0.035	0.029	0.047	0.001	0.002	0.002	0.002	0.001	0.004	0.005	0	0.001	0.002	0.001	0.001	0	0.004	0.019	0.013	0	0	0.007	0.001	0.001	0	0.003
WAG+G	208	41782.5	40187.9	-19883.2	n/a	2.81	0.087	0.044	0.039	0.057	0.019	0.037	0.058	0.083	0.024	0.048	0.086	0.062	0.02	0.038	0.046	0.07	0.061	0.014	0.035	0.071	0.001	0.001	0.002	0.001	0.002	0.005	0.006	0	0	0.002	0.003	0.001	0	0.004	0.012	0.007	0	0	0.008	0.003	0.001	0	0.001
WAG+G+I	209	41792.2	40190	-19883.2	0	2.81	0.087	0.044	0.039	0.057	0.019	0.037	0.058	0.083	0.024	0.048	0.086	0.062	0.02	0.038	0.046	0.07	0.061	0.014	0.035	0.071	0.001	0.001	0.002	0.001	0.002	0.005	0.006	0	0	0.002	0.003	0.001	0	0.004	0.012	0.007	0	0	0.008	0.003	0.001	0	0.001
cpREV+G	208	41846.4	40251.9	-19915.2	n/a	2.07	0.076	0.062	0.041	0.037	0.009	0.038	0.05	0.084	0.025	0.081	0.101	0.05	0.022	0.051	0.043	0.062	0.054	0.018	0.031	0.066	0.001	0.001	0.001	0.001	0.001	0.002	0.006	0	0.001	0.002	0.001	0	0	0.002	0.015	0.007	0	0	0.006	0.001	0.001	0	0.001
cpREV+G+I	209	41856.1	40253.9	-19915.2	0	2.07	0.076	0.062	0.041	0.037	0.009	0.038	0.05	0.084	0.025	0.081	0.101	0.05	0.022	0.051	0.043	0.062	0.054	0.018	0.031	0.066	0.001	0.001	0.001	0.001	0.001	0.002	0.006	0	0.001	0.002	0.001	0	0	0.002	0.015	0.007	0	0	0.006	0.001	0.001	0	0.001
WAG+G+F	227	42001	40261.3	-19900.4	n/a	2.78	0.046	0.037	0.052	0.041	0.057	0.045	0.065	0.053	0.027	0.052	0.1	0.064	0.021	0.047	0.034	0.096	0.052	0.035	0.029	0.047	0.001	0.001	0.002	0.003	0.002	0.005	0.004	0	0.001	0.002	0.003	0.001	0.001	0.003	0.017	0.006	0	0	0.005	0.001	0.002	0	0.002
WAG+G+I+F	228	42010.6	40263.4	-19900.4	0	2.78	0.046	0.037	0.052	0.041	0.057	0.045	0.065	0.053	0.027	0.052	0.1	0.064	0.021	0.047	0.034	0.096	0.052	0.035	0.029	0.047	0.001	0.001	0.002	0.003	0.002	0.005	0.004	0	0.001	0.002	0.003	0.001	0.001	0.003	0.017	0.006	0	0	0.005	0.001	0.002	0	0.002
JTT	207	42110.4	40523.5	-20052	n/a	n/a	0.077	0.051	0.043	0.051	0.02	0.041	0.062	0.075	0.023	0.053	0.091	0.06	0.023	0.041	0.051	0.068	0.059	0.014	0.032	0.066	0.001	0.001	0.002	0.001	0.001	0.003	0.007	0	0.001	0.001	0.001	0.001	0	0.005	0.014	0.014	0	0	0.01	0.002	0.001	0	0.001
JTT+I	208	42120.1	40525.5	-20052	0	n/a	0.077	0.051	0.043	0.051	0.02	0.041	0.062	0.075	0.023	0.053	0.091	0.06	0.023	0.041	0.051	0.068	0.059	0.014	0.032	0.066	0.001	0.001	0.002	0.001	0.001	0.003	0.007	0	0.001	0.001	0.001	0.001	0	0.005	0.014	0.014	0	0	0.01	0.002	0.001	0	0.001
LG+G	208	42166	40571.5	-20075	n/a	1.75	0.079	0.056	0.042	0.053	0.013	0.041	0.072	0.057	0.022	0.062	0.099	0.065	0.023	0.042	0.044	0.061	0.053	0.012	0.034	0.069	0.001	0.001	0.001	0.002	0.002	0.004	0.006	0	0	0.002	0.002	0.001	0.001	0.003	0.015	0.006	0	0	0.009	0.002	0.002	0	0
LG+G+I	209	42175.7	40573.5	-20075	0	1.75	0.079	0.056	0.042	0.053	0.013	0.041	0.072	0.057	0.022	0.062	0.099	0.065	0.023	0.042	0.044	0.061	0.053	0.012	0.034	0.069	0.001	0.001	0.001	0.002	0.002	0.004	0.006	0	0	0.002	0.002	0.001	0.001	0.003	0.015	0.006	0	0	0.009	0.002	0.002	0	0
WAG	207	42292.4	40705.5	-20143	n/a	n/a	0.087	0.044	0.039	0.057	0.019	0.037	0.058	0.083	0.024	0.048	0.086	0.062	0.02	0.038	0.046	0.07	0.061	0.014	0.035	0.071	0.001	0.001	0.002	0.001	0.002	0.005	0.006	0	0	0.002	0.003	0.001	0	0.004	0.012	0.007	0	0	0.008	0.003	0.001	0	0.001
WAG+I	208	42302.1	40707.5	-20143	0	n/a	0.087	0.044	0.039	0.057	0.019	0.037	0.058	0.083	0.024	0.048	0.086	0.062	0.02	0.038	0.046	0.07	0.061	0.014	0.035	0.071	0.001	0.001	0.002	0.001	0.002	0.005	0.006	0	0	0.002	0.003	0.001	0	0.004	0.012	0.007	0	0	0.008	0.003	0.001	0	0.001
JTT+F	226	42304.8	40572.8	-20057.2	n/a	n/a	0.046	0.037	0.052	0.041	0.057	0.045	0.065	0.053	0.027	0.052	0.1	0.064	0.021	0.047	0.034	0.096	0.052	0.035	0.029	0.047	0.001	0.002	0.002	0.002	0.001	0.004	0.005	0	0.001	0.002	0.001	0.001	0	0.004	0.019	0.013	0	0	0.007	0.001	0.001	0	0.003
JTT+I+F	227	42314.5	40574.8	-20057.2	0	n/a	0.046	0.037	0.052	0.041	0.057	0.045	0.065	0.053	0.027	0.052	0.1	0.064	0.021	0.047	0.034	0.096	0.052	0.035	0.029	0.047	0.001	0.002	0.002	0.002	0.001	0.004	0.005	0	0.001	0.002	0.001	0.001	0	0.004	0.019	0.013	0	0	0.007	0.001	0.001	0	0.003
Dayhoff+G+F	227	42360.6	40620.9	-20080.2	n/a	3.01	0.046	0.037	0.052	0.041	0.057	0.045	0.065	0.053	0.027	0.052	0.1	0.064	0.021	0.047	0.034	0.096	0.052	0.035	0.029	0.047	0.001	0.003	0.003	0.001	0.002	0.007	0.006	0	0.002	0.002	0.001	0.001	0	0.004	0.02	0.01	0	0	0.005	0.001	0.001	0	0.001
Dayhoff+G+I+F	228	42370.3	40623	-20080.2	0	3.01	0.046	0.037	0.052	0.041	0.057	0.045	0.065	0.053	0.027	0.052	0.1	0.064	0.021	0.047	0.034	0.096	0.052	0.035	0.029	0.047	0.001	0.003	0.003	0.001	0.002	0.007	0.006	0	0.002	0.002	0.001	0.001	0	0.004	0.02	0.01	0	0	0.005	0.001	0.001	0	0.001
Dayhoff+G	208	42382	40787.5	-20183	n/a	3.09	0.087	0.041	0.04	0.047	0.034	0.038	0.05	0.089	0.034	0.037	0.085	0.081	0.015	0.04	0.051	0.07	0.059	0.011	0.03	0.065	0.001	0.002	0.003	0.001	0.002	0.005	0.011	0	0.001	0.002	0.001	0.001	0	0.006	0.014	0.011	0	0	0.007	0.001	0.001	0	0
Dayhoff+G+I	209	42391.7	40789.5	-20183	0	3.09	0.087	0.041	0.04	0.047	0.034	0.038	0.05	0.089	0.034	0.037	0.085	0.081	0.015	0.04	0.051	0.07	0.059	0.011	0.03	0.065	0.001	0.002	0.003	0.001	0.002	0.005	0.011	0	0.001	0.002	0.001	0.001	0	0.006	0.014	0.011	0	0	0.007	0.001	0.001	0	0
cpREV+G+F	227	42407.4	40667.8	-20103.7	n/a	2.14	0.046	0.037	0.052	0.041	0.057	0.045	0.065	0.053	0.027	0.052	0.1	0.064	0.021	0.047	0.034	0.096	0.052	0.035	0.029	0.047	0	0.001	0.001	0.004	0.001	0.003	0.003	0	0.001	0.002	0.001	0	0	0.002	0.022	0.007	0	0	0.004	0	0.002	0	0.004
cpREV+G+I+F	228	42417.1	40669.9	-20103.7	0	2.14	0.046	0.037	0.052	0.041	0.057	0.045	0.065	0.053	0.027	0.052	0.1	0.064	0.021	0.047	0.034	0.096	0.052	0.035	0.029	0.047	0	0.001	0.001	0.004	0.001	0.003	0.003	0	0.001	0.002	0.001	0	0	0.002	0.022	0.007	0	0	0.004	0	0.002	0	0.004
WAG+F	226	42499.2	40767.2	-20154.4	n/a	n/a	0.046	0.037	0.052	0.041	0.057	0.045	0.065	0.053	0.027	0.052	0.1	0.064	0.021	0.047	0.034	0.096	0.052	0.035	0.029	0.047	0.001	0.001	0.002	0.003	0.002	0.005	0.004	0	0.001	0.002	0.003	0.001	0.001	0.003	0.017	0.006	0	0	0.005	0.001	0.002	0	0.002
WAG+I+F	227	42508.9	40769.2	-20154.4	0	n/a	0.046	0.037	0.052	0.041	0.057	0.045	0.065	0.053	0.027	0.052	0.1	0.064	0.021	0.047	0.034	0.096	0.052	0.035	0.029	0.047	0.001	0.001	0.002	0.003	0.002	0.005	0.004	0	0.001	0.002	0.003	0.001	0.001	0.003	0.017	0.006	0	0	0.005	0.001	0.002	0	0.002
cpREV	207	42562.3	40975.4	-20278	n/a	n/a	0.076	0.062	0.041	0.037	0.009	0.038	0.05	0.084	0.025	0.081	0.101	0.05	0.022	0.051	0.043	0.062	0.054	0.018	0.031	0.066	0.001	0.001	0.001	0.001	0.001	0.002	0.006	0	0.001	0.002	0.001	0	0	0.002	0.015	0.007	0	0	0.006	0.001	0.001	0	0.001
LG+G+F	227	42568.9	40829.3	-20184.4	n/a	1.78	0.046	0.037	0.052	0.041	0.057	0.045	0.065	0.053	0.027	0.052	0.1	0.064	0.021	0.047	0.034	0.096	0.052	0.035	0.029	0.047	0.001	0.001	0.001	0.007	0.002	0.003	0.006	0	0	0.002	0.002	0.001	0.001	0.002	0.023	0.006	0	0	0.006	0.001	0.002	0	0.002
cpREV+I	208	42572	40977.5	-20278	0	n/a	0.076	0.062	0.041	0.037	0.009	0.038	0.05	0.084	0.025	0.081	0.101	0.05	0.022	0.051	0.043	0.062	0.054	0.018	0.031	0.066	0.001	0.001	0.001	0.001	0.001	0.002	0.006	0	0.001	0.002	0.001	0	0	0.002	0.015	0.007	0	0	0.006	0.001	0.001	0	0.001
LG+G+I+F	228	42578.6	40831.3	-20184.4	0	1.78	0.046	0.037	0.052	0.041	0.057	0.045	0.065	0.053	0.027	0.052	0.1	0.064	0.021	0.047	0.034	0.096	0.052	0.035	0.029	0.047	0.001	0.001	0.001	0.007	0.002	0.003	0.006	0	0	0.002	0.002	0.001	0.001	0.002	0.023	0.006	0	0	0.006	0.001	0.002	0	0.002
rtREV+G	208	42667.5	41073	-20325.8	n/a	1.47	0.065	0.045	0.038	0.042	0.011	0.061	0.061	0.064	0.027	0.068	0.102	0.075	0.015	0.029	0.068	0.049	0.062	0.025	0.032	0.062	0.001	0.001	0	0.003	0.001	0.003	0.005	0	0	0.002	0.002	0.002	0	0.004	0.012	0.009	0	0.001	0.006	0.001	0.001	0.001	0.001
rtREV+G+I	209	42677.2	41075	-20325.8	0	1.47	0.065	0.045	0.038	0.042	0.011	0.061	0.061	0.064	0.027	0.068	0.102	0.075	0.015	0.029	0.068	0.049	0.062	0.025	0.032	0.062	0.001	0.001	0	0.003	0.001	0.003	0.005	0	0	0.002	0.002	0.002	0	0.004	0.012	0.009	0	0.001	0.006	0.001	0.001	0.001	0.001
mtREV24+G+F	227	42756.6	41017	-20278.2	n/a	1.6	0.046	0.037	0.052	0.041	0.057	0.045	0.065	0.053	0.027	0.052	0.1	0.064	0.021	0.047	0.034	0.096	0.052	0.035	0.029	0.047	0	0.001	0	0.002	0	0	0.003	0	0.003	0.001	0	0.002	0	0.001	0.019	0.013	0	0	0.005	0.001	0	0	0.003
mtREV24+G+I+F	228	42766.3	41019	-20278.2	0	1.6	0.046	0.037	0.052	0.041	0.057	0.045	0.065	0.053	0.027	0.052	0.1	0.064	0.021	0.047	0.034	0.096	0.052	0.035	0.029	0.047	0	0.001	0	0.002	0	0	0.003	0	0.003	0.001	0	0.002	0	0.001	0.019	0.013	0	0	0.005	0.001	0	0	0.003
Dayhoff+F	226	42876.1	41144.1	-20342.8	n/a	n/a	0.046	0.037	0.052	0.041	0.057	0.045	0.065	0.053	0.027	0.052	0.1	0.064	0.021	0.047	0.034	0.096	0.052	0.035	0.029	0.047	0.001	0.003	0.003	0.001	0.002	0.007	0.006	0	0.002	0.002	0.001	0.001	0	0.004	0.02	0.01	0	0	0.005	0.001	0.001	0	0.001
Dayhoff+I+F	227	42885.8	41146.2	-20342.8	0	n/a	0.046	0.037	0.052	0.041	0.057	0.045	0.065	0.053	0.027	0.052	0.1	0.064	0.021	0.047	0.034	0.096	0.052	0.035	0.029	0.047	0.001	0.003	0.003	0.001	0.002	0.007	0.006	0	0.002	0.002	0.001	0.001	0	0.004	0.02	0.01	0	0	0.005	0.001	0.001	0	0.001
Dayhoff	207	42912.2	41325.3	-20453	n/a	n/a	0.087	0.041	0.04	0.047	0.034	0.038	0.05	0.089	0.034	0.037	0.085	0.081	0.015	0.04	0.051	0.07	0.059	0.011	0.03	0.065	0.001	0.002	0.003	0.001	0.002	0.005	0.011	0	0.001	0.002	0.001	0.001	0	0.006	0.014	0.011	0	0	0.007	0.001	0.001	0	0
Dayhoff+I	208	42921.9	41327.4	-20453	0	n/a	0.087	0.041	0.04	0.047	0.034	0.038	0.05	0.089	0.034	0.037	0.085	0.081	0.015	0.04	0.051	0.07	0.059	0.011	0.03	0.065	0.001	0.002	0.003	0.001	0.002	0.005	0.011	0	0.001	0.002	0.001	0.001	0	0.006	0.014	0.011	0	0	0.007	0.001	0.001	0	0
LG	207	42982.2	41395.3	-20488	n/a	n/a	0.079	0.056	0.042	0.053	0.013	0.041	0.072	0.057	0.022	0.062	0.099	0.065	0.023	0.042	0.044	0.061	0.053	0.012	0.034	0.069	0.001	0.001	0.001	0.002	0.002	0.004	0.006	0	0	0.002	0.002	0.001	0.001	0.003	0.015	0.006	0	0	0.009	0.002	0.002	0	0
rtREV+G+F	227	42989.4	41249.7	-20394.6	n/a	1.59	0.046	0.037	0.052	0.041	0.057	0.045	0.065	0.053	0.027	0.052	0.1	0.064	0.021	0.047	0.034	0.096	0.052	0.035	0.029	0.047	0.001	0.001	0	0.013	0.001	0.003	0.004	0	0	0.002	0.001	0.002	0	0.002	0.023	0.007	0	0.001	0.005	0.001	0.001	0.001	0.003
LG+I	208	42991.9	41397.4	-20488	0	n/a	0.079	0.056	0.042	0.053	0.013	0.041	0.072	0.057	0.022	0.062	0.099	0.065	0.023	0.042	0.044	0.061	0.053	0.012	0.034	0.069	0.001	0.001	0.001	0.002	0.002	0.004	0.006	0	0	0.002	0.002	0.001	0.001	0.003	0.015	0.006	0	0	0.009	0.002	0.002	0	0
rtREV+G+I+F	228	42999	41251.8	-20394.6	0	1.59	0.046	0.037	0.052	0.041	0.057	0.045	0.065	0.053	0.027	0.052	0.1	0.064	0.021	0.047	0.034	0.096	0.052	0.035	0.029	0.047	0.001	0.001	0	0.013	0.001	0.003	0.004	0	0	0.002	0.001	0.002	0	0.002	0.023	0.007	0	0.001	0.005	0.001	0.001	0.001	0.003
cpREV+F	226	43089.2	41357.2	-20449.4	n/a	n/a	0.046	0.037	0.052	0.041	0.057	0.045	0.065	0.053	0.027	0.052	0.1	0.064	0.021	0.047	0.034	0.096	0.052	0.035	0.029	0.047	0	0.001	0.001	0.004	0.001	0.003	0.003	0	0.001	0.002	0.001	0	0	0.002	0.022	0.007	0	0	0.004	0	0.002	0	0.004
cpREV+I+F	227	43098.9	41359.3	-20449.4	0	n/a	0.046	0.037	0.052	0.041	0.057	0.045	0.065	0.053	0.027	0.052	0.1	0.064	0.021	0.047	0.034	0.096	0.052	0.035	0.029	0.047	0	0.001	0.001	0.004	0.001	0.003	0.003	0	0.001	0.002	0.001	0	0	0.002	0.022	0.007	0	0	0.004	0	0.002	0	0.004
LG+F	226	43367.8	41635.8	-20588.7	n/a	n/a	0.046	0.037	0.052	0.041	0.057	0.045	0.065	0.053	0.027	0.052	0.1	0.064	0.021	0.047	0.034	0.096	0.052	0.035	0.029	0.047	0.001	0.001	0.001	0.007	0.002	0.003	0.006	0	0	0.002	0.002	0.001	0.001	0.002	0.023	0.006	0	0	0.006	0.001	0.002	0	0.002
LG+I+F	227	43377.5	41637.8	-20588.7	0	n/a	0.046	0.037	0.052	0.041	0.057	0.045	0.065	0.053	0.027	0.052	0.1	0.064	0.021	0.047	0.034	0.096	0.052	0.035	0.029	0.047	0.001	0.001	0.001	0.007	0.002	0.003	0.006	0	0	0.002	0.002	0.001	0.001	0.002	0.023	0.006	0	0	0.006	0.001	0.002	0	0.002
mtREV24+G	208	43379.4	41784.9	-20681.7	n/a	1.66	0.072	0.019	0.039	0.019	0.006	0.025	0.024	0.056	0.028	0.087	0.168	0.023	0.053	0.06	0.055	0.072	0.088	0.029	0.033	0.044	0	0.001	0	0	0	0	0.003	0	0.004	0.002	0	0.004	0	0.001	0.014	0.021	0	0	0.004	0.001	0	0	0
mtREV24+G+I	209	43389.1	41786.9	-20681.7	0	1.66	0.072	0.019	0.039	0.019	0.006	0.025	0.024	0.056	0.028	0.087	0.168	0.023	0.053	0.06	0.055	0.072	0.088	0.029	0.033	0.044	0	0.001	0	0	0	0	0.003	0	0.004	0.002	0	0.004	0	0.001	0.014	0.021	0	0	0.004	0.001	0	0	0
mtREV24+F	226	43533.8	41801.8	-20671.7	n/a	n/a	0.046	0.037	0.052	0.041	0.057	0.045	0.065	0.053	0.027	0.052	0.1	0.064	0.021	0.047	0.034	0.096	0.052	0.035	0.029	0.047	0	0.001	0	0.002	0	0	0.003	0	0.003	0.001	0	0.002	0	0.001	0.019	0.013	0	0	0.005	0.001	0	0	0.003
mtREV24+I+F	227	43543.5	41803.8	-20671.7	0	n/a	0.046	0.037	0.052	0.041	0.057	0.045	0.065	0.053	0.027	0.052	0.1	0.064	0.021	0.047	0.034	0.096	0.052	0.035	0.029	0.047	0	0.001	0	0.002	0	0	0.003	0	0.003	0.001	0	0.002	0	0.001	0.019	0.013	0	0	0.005	0.001	0	0	0.003
rtREV	207	43560.8	41973.9	-20777.3	n/a	n/a	0.065	0.045	0.038	0.042	0.011	0.061	0.061	0.064	0.027	0.068	0.102	0.075	0.015	0.029	0.068	0.049	0.062	0.025	0.032	0.062	0.001	0.001	0	0.003	0.001	0.003	0.005	0	0	0.002	0.002	0.002	0	0.004	0.012	0.009	0	0.001	0.006	0.001	0.001	0.001	0.001
rtREV+I	208	43570.5	41976	-20777.3	0	n/a	0.065	0.045	0.038	0.042	0.011	0.061	0.061	0.064	0.027	0.068	0.102	0.075	0.015	0.029	0.068	0.049	0.062	0.025	0.032	0.062	0.001	0.001	0	0.003	0.001	0.003	0.005	0	0	0.002	0.002	0.002	0	0.004	0.012	0.009	0	0.001	0.006	0.001	0.001	0.001	0.001
rtREV+F	226	43835.4	42103.3	-20822.5	n/a	n/a	0.046	0.037	0.052	0.041	0.057	0.045	0.065	0.053	0.027	0.052	0.1	0.064	0.021	0.047	0.034	0.096	0.052	0.035	0.029	0.047	0.001	0.001	0	0.013	0.001	0.003	0.004	0	0	0.002	0.001	0.002	0	0.002	0.023	0.007	0	0.001	0.005	0.001	0.001	0.001	0.003
rtREV+I+F	227	43845	42105.4	-20822.5	0	n/a	0.046	0.037	0.052	0.041	0.057	0.045	0.065	0.053	0.027	0.052	0.1	0.064	0.021	0.047	0.034	0.096	0.052	0.035	0.029	0.047	0.001	0.001	0	0.013	0.001	0.003	0.004	0	0	0.002	0.001	0.002	0	0.002	0.023	0.007	0	0.001	0.005	0.001	0.001	0.001	0.003
Poisson+G+F	227	44430.1	42690.4	-21115	n/a	2.13	0.046	0.037	0.052	0.041	0.057	0.045	0.065	0.053	0.027	0.052	0.1	0.064	0.021	0.047	0.034	0.096	0.052	0.035	0.029	0.047	0.002	0.003	0.002	0.003	0.002	0.003	0.003	0.001	0.003	0.005	0.003	0.001	0.002	0.002	0.005	0.003	0.002	0.002	0.002	0.002	0.003	0.002	0.003
Poisson+G+I+F	228	44439.8	42692.5	-21115	0	2.13	0.046	0.037	0.052	0.041	0.057	0.045	0.065	0.053	0.027	0.052	0.1	0.064	0.021	0.047	0.034	0.096	0.052	0.035	0.029	0.047	0.002	0.003	0.002	0.003	0.002	0.003	0.003	0.001	0.003	0.005	0.003	0.001	0.002	0.002	0.005	0.003	0.002	0.002	0.002	0.002	0.003	0.002	0.003
mtREV24	207	44481.8	42894.9	-21237.7	n/a	n/a	0.072	0.019	0.039	0.019	0.006	0.025	0.024	0.056	0.028	0.087	0.168	0.023	0.053	0.06	0.055	0.072	0.088	0.029	0.033	0.044	0	0.001	0	0	0	0	0.003	0	0.004	0.002	0	0.004	0	0.001	0.014	0.021	0	0	0.004	0.001	0	0	0
mtREV24+I	208	44491.5	42896.9	-21237.7	0	n/a	0.072	0.019	0.039	0.019	0.006	0.025	0.024	0.056	0.028	0.087	0.168	0.023	0.053	0.06	0.055	0.072	0.088	0.029	0.033	0.044	0	0.001	0	0	0	0	0.003	0	0.004	0.002	0	0.004	0	0.001	0.014	0.021	0	0	0.004	0.001	0	0	0
Poisson+G	208	44687.2	43092.6	-21335.6	n/a	2.17	0.05	0.05	0.05	0.05	0.05	0.05	0.05	0.05	0.05	0.05	0.05	0.05	0.05	0.05	0.05	0.05	0.05	0.05	0.05	0.05	0.003	0.003	0.003	0.003	0.003	0.003	0.003	0.003	0.003	0.003	0.003	0.003	0.003	0.003	0.003	0.003	0.003	0.003	0.003	0.003	0.003	0.003	0.003
Poisson+G+I	209	44696.9	43094.7	-21335.6	0	2.17	0.05	0.05	0.05	0.05	0.05	0.05	0.05	0.05	0.05	0.05	0.05	0.05	0.05	0.05	0.05	0.05	0.05	0.05	0.05	0.05	0.003	0.003	0.003	0.003	0.003	0.003	0.003	0.003	0.003	0.003	0.003	0.003	0.003	0.003	0.003	0.003	0.003	0.003	0.003	0.003	0.003	0.003	0.003
Poisson+F	226	45186.8	43454.8	-21498.2	n/a	n/a	0.046	0.037	0.052	0.041	0.057	0.045	0.065	0.053	0.027	0.052	0.1	0.064	0.021	0.047	0.034	0.096	0.052	0.035	0.029	0.047	0.002	0.003	0.002	0.003	0.002	0.003	0.003	0.001	0.003	0.005	0.003	0.001	0.002	0.002	0.005	0.003	0.002	0.002	0.002	0.002	0.003	0.002	0.003
Poisson+I+F	227	45196.5	43456.9	-21498.2	0	n/a	0.046	0.037	0.052	0.041	0.057	0.045	0.065	0.053	0.027	0.052	0.1	0.064	0.021	0.047	0.034	0.096	0.052	0.035	0.029	0.047	0.002	0.003	0.002	0.003	0.002	0.003	0.003	0.001	0.003	0.005	0.003	0.001	0.002	0.002	0.005	0.003	0.002	0.002	0.002	0.002	0.003	0.002	0.003
Poisson	207	45442.2	43855.3	-21718	n/a	n/a	0.05	0.05	0.05	0.05	0.05	0.05	0.05	0.05	0.05	0.05	0.05	0.05	0.05	0.05	0.05	0.05	0.05	0.05	0.05	0.05	0.003	0.003	0.003	0.003	0.003	0.003	0.003	0.003	0.003	0.003	0.003	0.003	0.003	0.003	0.003	0.003	0.003	0.003	0.003	0.003	0.003	0.003	0.003
Poisson+I	208	45451.9	43857.4	-21718	0	n/a	0.05	0.05	0.05	0.05	0.05	0.05	0.05	0.05	0.05	0.05	0.05	0.05	0.05	0.05	0.05	0.05	0.05	0.05	0.05	0.05	0.003	0.003	0.003	0.003	0.003	0.003	0.003	0.003	0.003	0.003	0.003	0.003	0.003	0.003	0.003	0.003	0.003	0.003	0.003	0.003	0.003	0.003	0.003
NOTE.-- This table presents the goodness of fit for multiple substitution models, including their parameter estimates. The Bayesian Information Criterion (BIC) scores are used to select the optimal model. Each model’s Maximum Likelihood value (lnL), corrected Akaike Information Criterion (AICc) value, BIC, and the number of parameters are presented (refer to Chapter 8 in [1] for more information)…
Abbreviations: LG: Le and Gascuel; JTT: Jones-Taylor-Thornton; rtREV: General Reverse Transcriptase; cpREV: General Reversible Chloroplast; mtREV24: General Reversible Mitochondrial; WAG: Whelan and Goldman.
1. Nei M. and Kumar S. (2000). Molecular Evolution and Phylogenetics. Oxford University Press, New York.
2. Yang Z. (1994) Maximum likelihood phylogenetic estimation from DNA sequences with variable rates over sites: Approximate methods.Journal of Molecular Evolution..39:306-314.
3. Tamura K., Peterson D., Peterson N., Stecher G., Nei M., and Kumar S. (2011). MEGA5: Molecular Evolutionary Genetics Analysis using Maximum Likelihood, Evolutionary Distance, and Maximum Parsimony Methods. Molecular Biology and Evolution 28: 2731-2739.
4. Kumar S., Stecher G., Suleski M., Sanderford M., Sharma S., and Tamura K. (2024). Molecular Evolutionary Genetics Analysis Version 12 for adaptive and green computing. Molecular Biology and Evolution 41:1-9.
[truncated: 357 more columns]

## Sheet: Online Resource 6 ML Model NLRP
Online Resource 6 Maximum Likelihood analysis of substitution models for NLRP family amino acid sequences
Model	Parameters	BIC	AICc	lnL	(+I)	(+G)	f(A)	f(R)	f(N)	f(D)	f(C)	f(Q)	f(E)	f(G)	f(H)	f(I)	f(L)	f(K)	f(M)	f(F)	f(P)	f(S)	f(T)	f(W)	f(Y)	f(V)	r(AR)	r(AN)	r(AD)	r(AC)	r(AQ)	r(AE)	r(AG)	r(AH)	r(AI)	r(AL)	r(AK)	r(AM)	r(AF)	r(AP)	r(AS)	r(AT)	r(AW)	r(AY)	r(AV)	r(RA)	r(RN)	r(RD)	r(RC)
JTT+G+I+F	228	107015	105017	-52279.2	0.01	2.34	0.059	0.061	0.025	0.047	0.031	0.051	0.081	0.053	0.024	0.039	0.148	0.054	0.022	0.062	0.04	0.062	0.045	0.014	0.027	0.055	0.002	0.001	0.002	0.001	0.002	0.005	0.005	0	0.001	0.002	0.001	0.001	0	0.004	0.013	0.011	0	0	0.009	0.002	0.001	0	0.002
JTT+G+F	227	107019	105029	-52286.3	n/a	2.17	0.059	0.061	0.025	0.047	0.031	0.051	0.081	0.053	0.024	0.039	0.148	0.054	0.022	0.062	0.04	0.062	0.045	0.014	0.027	0.055	0.002	0.001	0.002	0.001	0.002	0.005	0.005	0	0.001	0.002	0.001	0.001	0	0.004	0.013	0.011	0	0	0.009	0.002	0.001	0	0.002
JTT+G+I	209	107083	105251	-52415.6	0.01	2.35	0.077	0.051	0.043	0.051	0.02	0.041	0.062	0.075	0.023	0.053	0.091	0.06	0.023	0.041	0.051	0.068	0.059	0.014	0.032	0.066	0.001	0.001	0.002	0.001	0.001	0.003	0.007	0	0.001	0.001	0.001	0.001	0	0.005	0.014	0.014	0	0	0.01	0.002	0.001	0	0.001
JTT+G	208	107086	105263	-52422.4	n/a	2.2	0.077	0.051	0.043	0.051	0.02	0.041	0.062	0.075	0.023	0.053	0.091	0.06	0.023	0.041	0.051	0.068	0.059	0.014	0.032	0.066	0.001	0.001	0.002	0.001	0.001	0.003	0.007	0	0.001	0.001	0.001	0.001	0	0.005	0.014	0.014	0	0	0.01	0.002	0.001	0	0.001
WAG+G+I	209	108432	106599	-53089.7	0.01	2.49	0.087	0.044	0.039	0.057	0.019	0.037	0.058	0.083	0.024	0.048	0.086	0.062	0.02	0.038	0.046	0.07	0.061	0.014	0.035	0.071	0.001	0.001	0.002	0.001	0.002	0.005	0.006	0	0	0.002	0.003	0.001	0	0.004	0.012	0.007	0	0	0.008	0.003	0.001	0	0.001
WAG+G	208	108437	106614	-53097.9	n/a	2.33	0.087	0.044	0.039	0.057	0.019	0.037	0.058	0.083	0.024	0.048	0.086	0.062	0.02	0.038	0.046	0.07	0.061	0.014	0.035	0.071	0.001	0.001	0.002	0.001	0.002	0.005	0.006	0	0	0.002	0.003	0.001	0	0.004	0.012	0.007	0	0	0.008	0.003	0.001	0	0.001
WAG+G+I+F	228	108452	106453	-52997.5	0.01	2.41	0.059	0.061	0.025	0.047	0.031	0.051	0.081	0.053	0.024	0.039	0.148	0.054	0.022	0.062	0.04	0.062	0.045	0.014	0.027	0.055	0.002	0.001	0.002	0.002	0.002	0.007	0.004	0	0	0.003	0.003	0.001	0.001	0.003	0.011	0.005	0	0	0.006	0.002	0.001	0	0.001
WAG+G+F	227	108459	106469	-53006.3	n/a	2.26	0.059	0.061	0.025	0.047	0.031	0.051	0.081	0.053	0.024	0.039	0.148	0.054	0.022	0.062	0.04	0.062	0.045	0.014	0.027	0.055	0.002	0.001	0.002	0.002	0.002	0.007	0.004	0	0	0.003	0.003	0.001	0.001	0.003	0.011	0.005	0	0	0.006	0.002	0.001	0	0.001
LG+G+F	227	108756	106766	-53154.8	n/a	1.84	0.059	0.061	0.025	0.047	0.031	0.051	0.081	0.053	0.024	0.039	0.148	0.054	0.022	0.062	0.04	0.062	0.045	0.014	0.027	0.055	0.001	0	0.001	0.004	0.003	0.004	0.006	0	0	0.003	0.001	0.001	0.001	0.002	0.015	0.005	0	0	0.007	0.001	0.001	0	0.001
LG+G+I+F	228	108756	106757	-53149.4	0.01	1.95	0.059	0.061	0.025	0.047	0.031	0.051	0.081	0.053	0.024	0.039	0.148	0.054	0.022	0.062	0.04	0.062	0.045	0.014	0.027	0.055	0.001	0	0.001	0.004	0.003	0.004	0.006	0	0	0.003	0.001	0.001	0.001	0.002	0.015	0.005	0	0	0.007	0.001	0.001	0	0.001
cpREV+G+I	209	108778	106946	-53263.1	0.01	2.11	0.076	0.062	0.041	0.037	0.009	0.038	0.05	0.084	0.025	0.081	0.101	0.05	0.022	0.051	0.043	0.062	0.054	0.018	0.031	0.066	0.001	0.001	0.001	0.001	0.001	0.002	0.006	0	0.001	0.002	0.001	0	0	0.002	0.015	0.007	0	0	0.006	0.001	0.001	0	0.001
cpREV+G	208	108791	106967	-53274.6	n/a	1.97	0.076	0.062	0.041	0.037	0.009	0.038	0.05	0.084	0.025	0.081	0.101	0.05	0.022	0.051	0.043	0.062	0.054	0.018	0.031	0.066	0.001	0.001	0.001	0.001	0.001	0.002	0.006	0	0.001	0.002	0.001	0	0	0.002	0.015	0.007	0	0	0.006	0.001	0.001	0	0.001
LG+G+I	209	108804	106972	-53276	0.01	1.95	0.079	0.056	0.042	0.053	0.013	0.041	0.072	0.057	0.022	0.062	0.099	0.065	0.023	0.042	0.044	0.061	0.053	0.012	0.034	0.069	0.001	0.001	0.001	0.002	0.002	0.004	0.006	0	0	0.002	0.002	0.001	0.001	0.003	0.015	0.006	0	0	0.009	0.002	0.002	0	0
LG+G	208	108804	106981	-53281.4	n/a	1.84	0.079	0.056	0.042	0.053	0.013	0.041	0.072	0.057	0.022	0.062	0.099	0.065	0.023	0.042	0.044	0.061	0.053	0.012	0.034	0.069	0.001	0.001	0.001	0.002	0.002	0.004	0.006	0	0	0.002	0.002	0.001	0.001	0.003	0.015	0.006	0	0	0.009	0.002	0.002	0	0
cpREV+G+I+F	228	109087	107088	-53314.8	0.01	2.17	0.059	0.061	0.025	0.047	0.031	0.051	0.081	0.053	0.024	0.039	0.148	0.054	0.022	0.062	0.04	0.062	0.045	0.014	0.027	0.055	0.001	0.001	0.001	0.002	0.001	0.004	0.003	0	0.001	0.003	0.001	0	0	0.002	0.015	0.006	0	0	0.005	0.001	0.001	0	0.002
cpREV+G+F	227	109100	107110	-53327.1	n/a	2	0.059	0.061	0.025	0.047	0.031	0.051	0.081	0.053	0.024	0.039	0.148	0.054	0.022	0.062	0.04	0.062	0.045	0.014	0.027	0.055	0.001	0.001	0.001	0.002	0.001	0.004	0.003	0	0.001	0.003	0.001	0	0	0.002	0.015	0.006	0	0	0.005	0.001	0.001	0	0.002
JTT+I+F	227	109286	107296	-53420	0.01	n/a	0.059	0.061	0.025	0.047	0.031	0.051	0.081	0.053	0.024	0.039	0.148	0.054	0.022	0.062	0.04	0.062	0.045	0.014	0.027	0.055	0.002	0.001	0.002	0.001	0.002	0.005	0.005	0	0.001	0.002	0.001	0.001	0	0.004	0.013	0.011	0	0	0.009	0.002	0.001	0	0.002
JTT+I	208	109357	107534	-53557.9	0.01	n/a	0.077	0.051	0.043	0.051	0.02	0.041	0.062	0.075	0.023	0.053	0.091	0.06	0.023	0.041	0.051	0.068	0.059	0.014	0.032	0.066	0.001	0.001	0.002	0.001	0.001	0.003	0.007	0	0.001	0.001	0.001	0.001	0	0.005	0.014	0.014	0	0	0.01	0.002	0.001	0	0.001
JTT+F	226	109381	107400	-53472.8	n/a	n/a	0.059	0.061	0.025	0.047	0.031	0.051	0.081	0.053	0.024	0.039	0.148	0.054	0.022	0.062	0.04	0.062	0.045	0.014	0.027	0.055	0.002	0.001	0.002	0.001	0.002	0.005	0.005	0	0.001	0.002	0.001	0.001	0	0.004	0.013	0.011	0	0	0.009	0.002	0.001	0	0.002
JTT	207	109448	107633	-53608.5	n/a	n/a	0.077	0.051	0.043	0.051	0.02	0.041	0.062	0.075	0.023	0.053	0.091	0.06	0.023	0.041	0.051	0.068	0.059	0.014	0.032	0.066	0.001	0.001	0.002	0.001	0.001	0.003	0.007	0	0.001	0.001	0.001	0.001	0	0.005	0.014	0.014	0	0	0.01	0.002	0.001	0	0.001
Dayhoff+G+F	227	109694	107704	-53624	n/a	2.06	0.059	0.061	0.025	0.047	0.031	0.051	0.081	0.053	0.024	0.039	0.148	0.054	0.022	0.062	0.04	0.062	0.045	0.014	0.027	0.055	0.001	0.001	0.003	0.001	0.002	0.008	0.006	0	0.001	0.003	0.001	0.001	0.001	0.005	0.013	0.008	0	0	0.006	0.001	0	0	0
Dayhoff+G+I+F	228	109695	107696	-53618.8	0.01	2.19	0.059	0.061	0.025	0.047	0.031	0.051	0.081	0.053	0.024	0.039	0.148	0.054	0.022	0.062	0.04	0.062	0.045	0.014	0.027	0.055	0.001	0.001	0.003	0.001	0.002	0.008	0.006	0	0.001	0.003	0.001	0.001	0.001	0.005	0.013	0.008	0	0	0.006	0.001	0	0	0
mtREV24+G+I+F	228	109923	107924	-53733	0	1.81	0.059	0.061	0.025	0.047	0.031	0.051	0.081	0.053	0.024	0.039	0.148	0.054	0.022	0.062	0.04	0.062	0.045	0.014	0.027	0.055	0.001	0	0	0.001	0	0	0.003	0	0.002	0.002	0	0.002	0	0.001	0.013	0.012	0	0	0.006	0.001	0	0	0.002
mtREV24+G+F	227	109925	107935	-53739.2	n/a	1.66	0.059	0.061	0.025	0.047	0.031	0.051	0.081	0.053	0.024	0.039	0.148	0.054	0.022	0.062	0.04	0.062	0.045	0.014	0.027	0.055	0.001	0	0	0.001	0	0	0.003	0	0.002	0.002	0	0.002	0	0.001	0.013	0.012	0	0	0.006	0.001	0	0	0.002
Dayhoff+G	208	110090	108266	-53924.1	n/a	2.16	0.087	0.041	0.04	0.047	0.034	0.038	0.05	0.089	0.034	0.037	0.085	0.081	0.015	0.04	0.051	0.07	0.059	0.011	0.03	0.065	0.001	0.002	0.003	0.001	0.002	0.005	0.011	0	0.001	0.002	0.001	0.001	0	0.006	0.014	0.011	0	0	0.007	0.001	0.001	0	0
Dayhoff+G+I	209	110090	108258	-53918.9	0.01	2.29	0.087	0.041	0.04	0.047	0.034	0.038	0.05	0.089	0.034	0.037	0.085	0.081	0.015	0.04	0.051	0.07	0.059	0.011	0.03	0.065	0.001	0.002	0.003	0.001	0.002	0.005	0.011	0	0.001	0.002	0.001	0.001	0	0.006	0.014	0.011	0	0	0.007	0.001	0.001	0	0
rtREV+G+F	227	110113	108123	-53833.5	n/a	1.8	0.059	0.061	0.025	0.047	0.031	0.051	0.081	0.053	0.024	0.039	0.148	0.054	0.022	0.062	0.04	0.062	0.045	0.014	0.027	0.055	0.001	0.001	0	0.007	0.001	0.003	0.004	0	0	0.003	0.001	0.003	0	0.002	0.015	0.006	0	0.001	0.006	0.001	0	0.001	0.001
rtREV+G+I+F	228	110116	108117	-53829.3	0	1.91	0.059	0.061	0.025	0.047	0.031	0.051	0.081	0.053	0.024	0.039	0.148	0.054	0.022	0.062	0.04	0.062	0.045	0.014	0.027	0.055	0.001	0.001	0	0.007	0.001	0.003	0.004	0	0	0.003	0.001	0.003	0	0.002	0.015	0.006	0	0.001	0.006	0.001	0	0.001	0.001
rtREV+G	208	110362	108539	-54060.4	n/a	1.87	0.065	0.045	0.038	0.042	0.011	0.061	0.061	0.064	0.027	0.068	0.102	0.075	0.015	0.029	0.068	0.049	0.062	0.025	0.032	0.062	0.001	0.001	0	0.003	0.001	0.003	0.005	0	0	0.002	0.002	0.002	0	0.004	0.012	0.009	0	0.001	0.006	0.001	0.001	0.001	0.001
rtREV+G+I	209	110365	108533	-54056.4	0	1.96	0.065	0.045	0.038	0.042	0.011	0.061	0.061	0.064	0.027	0.068	0.102	0.075	0.015	0.029	0.068	0.049	0.062	0.025	0.032	0.062	0.001	0.001	0	0.003	0.001	0.003	0.005	0	0	0.002	0.002	0.002	0	0.004	0.012	0.009	0	0.001	0.006	0.001	0.001	0.001	0.001
WAG+I	208	110420	108596	-54089.2	0.01	n/a	0.087	0.044	0.039	0.057	0.019	0.037	0.058	0.083	0.024	0.048	0.086	0.062	0.02	0.038	0.046	0.07	0.061	0.014	0.035	0.071	0.001	0.001	0.002	0.001	0.002	0.005	0.006	0	0	0.002	0.003	0.001	0	0.004	0.012	0.007	0	0	0.008	0.003	0.001	0	0.001
WAG+I+F	227	110502	108512	-54027.9	0.01	n/a	0.059	0.061	0.025	0.047	0.031	0.051	0.081	0.053	0.024	0.039	0.148	0.054	0.022	0.062	0.04	0.062	0.045	0.014	0.027	0.055	0.002	0.001	0.002	0.002	0.002	0.007	0.004	0	0	0.003	0.003	0.001	0.001	0.003	0.011	0.005	0	0	0.006	0.002	0.001	0	0.001
WAG	207	110512	108698	-54140.9	n/a	n/a	0.087	0.044	0.039	0.057	0.019	0.037	0.058	0.083	0.024	0.048	0.086	0.062	0.02	0.038	0.046	0.07	0.061	0.014	0.035	0.071	0.001	0.001	0.002	0.001	0.002	0.005	0.006	0	0	0.002	0.003	0.001	0	0.004	0.012	0.007	0	0	0.008	0.003	0.001	0	0.001
WAG+F	226	110600	108618	-54082.1	n/a	n/a	0.059	0.061	0.025	0.047	0.031	0.051	0.081	0.053	0.024	0.039	0.148	0.054	0.022	0.062	0.04	0.062	0.045	0.014	0.027	0.055	0.002	0.001	0.002	0.002	0.002	0.007	0.004	0	0	0.003	0.003	0.001	0.001	0.003	0.011	0.005	0	0	0.006	0.002	0.001	0	0.001
cpREV+I	208	111078	109254	-54418.2	0.01	n/a	0.076	0.062	0.041	0.037	0.009	0.038	0.05	0.084	0.025	0.081	0.101	0.05	0.022	0.051	0.043	0.062	0.054	0.018	0.031	0.066	0.001	0.001	0.001	0.001	0.001	0.002	0.006	0	0.001	0.002	0.001	0	0	0.002	0.015	0.007	0	0	0.006	0.001	0.001	0	0.001
cpREV	207	111203	109388	-54486.1	n/a	n/a	0.076	0.062	0.041	0.037	0.009	0.038	0.05	0.084	0.025	0.081	0.101	0.05	0.022	0.051	0.043	0.062	0.054	0.018	0.031	0.066	0.001	0.001	0.001	0.001	0.001	0.002	0.006	0	0.001	0.002	0.001	0	0	0.002	0.015	0.007	0	0	0.006	0.001	0.001	0	0.001
cpREV+I+F	227	111266	109276	-54409.8	0.01	n/a	0.059	0.061	0.025	0.047	0.031	0.051	0.081	0.053	0.024	0.039	0.148	0.054	0.022	0.062	0.04	0.062	0.045	0.014	0.027	0.055	0.001	0.001	0.001	0.002	0.001	0.004	0.003	0	0.001	0.003	0.001	0	0	0.002	0.015	0.006	0	0	0.005	0.001	0.001	0	0.002
cpREV+F	226	111391	109409	-54477.6	n/a	n/a	0.059	0.061	0.025	0.047	0.031	0.051	0.081	0.053	0.024	0.039	0.148	0.054	0.022	0.062	0.04	0.062	0.045	0.014	0.027	0.055	0.001	0.001	0.001	0.002	0.001	0.004	0.003	0	0.001	0.003	0.001	0	0	0.002	0.015	0.006	0	0	0.005	0.001	0.001	0	0.002
LG+I+F	227	111495	109505	-54524.6	0.01	n/a	0.059	0.061	0.025	0.047	0.031	0.051	0.081	0.053	0.024	0.039	0.148	0.054	0.022	0.062	0.04	0.062	0.045	0.014	0.027	0.055	0.001	0	0.001	0.004	0.003	0.004	0.006	0	0	0.003	0.001	0.001	0.001	0.002	0.015	0.005	0	0	0.007	0.001	0.001	0	0.001
LG+I	208	111536	109713	-54647.4	0.01	n/a	0.079	0.056	0.042	0.053	0.013	0.041	0.072	0.057	0.022	0.062	0.099	0.065	0.023	0.042	0.044	0.061	0.053	0.012	0.034	0.069	0.001	0.001	0.001	0.002	0.002	0.004	0.006	0	0	0.002	0.002	0.001	0.001	0.003	0.015	0.006	0	0	0.009	0.002	0.002	0	0
LG+F	226	111588	109606	-54576.1	n/a	n/a	0.059	0.061	0.025	0.047	0.031	0.051	0.081	0.053	0.024	0.039	0.148	0.054	0.022	0.062	0.04	0.062	0.045	0.014	0.027	0.055	0.001	0	0.001	0.004	0.003	0.004	0.006	0	0	0.003	0.001	0.001	0.001	0.002	0.015	0.005	0	0	0.007	0.001	0.001	0	0.001
LG	207	111631	109817	-54700.4	n/a	n/a	0.079	0.056	0.042	0.053	0.013	0.041	0.072	0.057	0.022	0.062	0.099	0.065	0.023	0.042	0.044	0.061	0.053	0.012	0.034	0.069	0.001	0.001	0.001	0.002	0.002	0.004	0.006	0	0	0.002	0.002	0.001	0.001	0.003	0.015	0.006	0	0	0.009	0.002	0.002	0	0
Dayhoff+I+F	227	112014	110024	-54783.9	0.01	n/a	0.059	0.061	0.025	0.047	0.031	0.051	0.081	0.053	0.024	0.039	0.148	0.054	0.022	0.062	0.04	0.062	0.045	0.014	0.027	0.055	0.001	0.001	0.003	0.001	0.002	0.008	0.006	0	0.001	0.003	0.001	0.001	0.001	0.005	0.013	0.008	0	0	0.006	0.001	0	0	0
Dayhoff+F	226	112095	110114	-54829.8	n/a	n/a	0.059	0.061	0.025	0.047	0.031	0.051	0.081	0.053	0.024	0.039	0.148	0.054	0.022	0.062	0.04	0.062	0.045	0.014	0.027	0.055	0.001	0.001	0.003	0.001	0.002	0.008	0.006	0	0.001	0.003	0.001	0.001	0.001	0.005	0.013	0.008	0	0	0.006	0.001	0	0	0
Dayhoff+I	208	112335	110511	-55046.6	0.01	n/a	0.087	0.041	0.04	0.047	0.034	0.038	0.05	0.089	0.034	0.037	0.085	0.081	0.015	0.04	0.051	0.07	0.059	0.011	0.03	0.065	0.001	0.002	0.003	0.001	0.002	0.005	0.011	0	0.001	0.002	0.001	0.001	0	0.006	0.014	0.011	0	0	0.007	0.001	0.001	0	0
Dayhoff	207	112411	110596	-55090.1	n/a	n/a	0.087	0.041	0.04	0.047	0.034	0.038	0.05	0.089	0.034	0.037	0.085	0.081	0.015	0.04	0.051	0.07	0.059	0.011	0.03	0.065	0.001	0.002	0.003	0.001	0.002	0.005	0.011	0	0.001	0.002	0.001	0.001	0	0.006	0.014	0.011	0	0	0.007	0.001	0.001	0	0
rtREV+I+F	227	112908	110918	-55230.8	0.01	n/a	0.059	0.061	0.025	0.047	0.031	0.051	0.081	0.053	0.024	0.039	0.148	0.054	0.022	0.062	0.04	0.062	0.045	0.014	0.027	0.055	0.001	0.001	0	0.007	0.001	0.003	0.004	0	0	0.003	0.001	0.003	0	0.002	0.015	0.006	0	0.001	0.006	0.001	0	0.001	0.001
mtREV24+I+F	227	112993	111003	-55273.2	0.01	n/a	0.059	0.061	0.025	0.047	0.031	0.051	0.081	0.053	0.024	0.039	0.148	0.054	0.022	0.062	0.04	0.062	0.045	0.014	0.027	0.055	0.001	0	0	0.001	0	0	0.003	0	0.002	0.002	0	0.002	0	0.001	0.013	0.012	0	0	0.006	0.001	0	0	0.002
rtREV+F	226	112993	111012	-55278.9	n/a	n/a	0.059	0.061	0.025	0.047	0.031	0.051	0.081	0.053	0.024	0.039	0.148	0.054	0.022	0.062	0.04	0.062	0.045	0.014	0.027	0.055	0.001	0.001	0	0.007	0.001	0.003	0.004	0	0	0.003	0.001	0.003	0	0.002	0.015	0.006	0	0.001	0.006	0.001	0	0.001	0.001
rtREV+I	208	113065	111241	-55411.8	0.01	n/a	0.065	0.045	0.038	0.042	0.011	0.061	0.061	0.064	0.027	0.068	0.102	0.075	0.015	0.029	0.068	0.049	0.062	0.025	0.032	0.062	0.001	0.001	0	0.003	0.001	0.003	0.005	0	0	0.002	0.002	0.002	0	0.004	0.012	0.009	0	0.001	0.006	0.001	0.001	0.001	0.001
mtREV24+F	226	113084	111103	-55324.3	n/a	n/a	0.059	0.061	0.025	0.047	0.031	0.051	0.081	0.053	0.024	0.039	0.148	0.054	0.022	0.062	0.04	0.062	0.045	0.014	0.027	0.055	0.001	0	0	0.001	0	0	0.003	0	0.002	0.002	0	0.002	0	0.001	0.013	0.012	0	0	0.006	0.001	0	0	0.002
rtREV	207	113145	111330	-55457.1	n/a	n/a	0.065	0.045	0.038	0.042	0.011	0.061	0.061	0.064	0.027	0.068	0.102	0.075	0.015	0.029	0.068	0.049	0.062	0.025	0.032	0.062	0.001	0.001	0	0.003	0.001	0.003	0.005	0	0	0.002	0.002	0.002	0	0.004	0.012	0.009	0	0.001	0.006	0.001	0.001	0.001	0.001
mtREV24+G	208	114321	112497	-56039.8	n/a	1.28	0.072	0.019	0.039	0.019	0.006	0.025	0.024	0.056	0.028	0.087	0.168	0.023	0.053	0.06	0.055	0.072	0.088	0.029	0.033	0.044	0	0.001	0	0	0	0	0.003	0	0.004	0.002	0	0.004	0	0.001	0.014	0.021	0	0	0.004	0.001	0	0	0
mtREV24+G+I	209	114328	112495	-56037.7	0	1.36	0.072	0.019	0.039	0.019	0.006	0.025	0.024	0.056	0.028	0.087	0.168	0.023	0.053	0.06	0.055	0.072	0.088	0.029	0.033	0.044	0	0.001	0	0	0	0	0.003	0	0.004	0.002	0	0.004	0	0.001	0.014	0.021	0	0	0.004	0.001	0	0	0
Poisson+G+I+F	228	117124	115126	-57333.8	0.01	2.2	0.059	0.061	0.025	0.047	0.031	0.051	0.081	0.053	0.024	0.039	0.148	0.054	0.022	0.062	0.04	0.062	0.045	0.014	0.027	0.055	0.003	0.001	0.002	0.002	0.003	0.004	0.003	0.001	0.002	0.008	0.003	0.001	0.003	0.002	0.003	0.002	0.001	0.001	0.003	0.003	0.001	0.002	0.002
Poisson+G+F	227	117129	115139	-57341.5	n/a	2.06	0.059	0.061	0.025	0.047	0.031	0.051	0.081	0.053	0.024	0.039	0.148	0.054	0.022	0.062	0.04	0.062	0.045	0.014	0.027	0.055	0.003	0.001	0.002	0.002	0.003	0.004	0.003	0.001	0.002	0.008	0.003	0.001	0.003	0.002	0.003	0.002	0.001	0.001	0.003	0.003	0.001	0.002	0.002
Poisson+G+I	209	118228	116396	-57987.9	0.01	2.21	0.05	0.05	0.05	0.05	0.05	0.05	0.05	0.05	0.05	0.05	0.05	0.05	0.05	0.05	0.05	0.05	0.05	0.05	0.05	0.05	0.003	0.003	0.003	0.003	0.003	0.003	0.003	0.003	0.003	0.003	0.003	0.003	0.003	0.003	0.003	0.003	0.003	0.003	0.003	0.003	0.003	0.003	0.003
Poisson+G	208	118233	116409	-57995.8	n/a	2.07	0.05	0.05	0.05	0.05	0.05	0.05	0.05	0.05	0.05	0.05	0.05	0.05	0.05	0.05	0.05	0.05	0.05	0.05	0.05	0.05	0.003	0.003	0.003	0.003	0.003	0.003	0.003	0.003	0.003	0.003	0.003	0.003	0.003	0.003	0.003	0.003	0.003	0.003	0.003	0.003	0.003	0.003	0.003
mtREV24+I	208	119149	117326	-58454	0.01	n/a	0.072	0.019	0.039	0.019	0.006	0.025	0.024	0.056	0.028	0.087	0.168	0.023	0.053	0.06	0.055	0.072	0.088	0.029	0.033	0.044	0	0.001	0	0	0	0	0.003	0	0.004	0.002	0	0.004	0	0.001	0.014	0.021	0	0	0.004	0.001	0	0	0
mtREV24	207	119244	117429	-58506.4	n/a	n/a	0.072	0.019	0.039	0.019	0.006	0.025	0.024	0.056	0.028	0.087	0.168	0.023	0.053	0.06	0.055	0.072	0.088	0.029	0.033	0.044	0	0.001	0	0	0	0	0.003	0	0.004	0.002	0	0.004	0	0.001	0.014	0.021	0	0	0.004	0.001	0	0	0
Poisson+I+F	227	119555	117566	-58554.7	0.01	n/a	0.059	0.061	0.025	0.047	0.031	0.051	0.081	0.053	0.024	0.039	0.148	0.054	0.022	0.062	0.04	0.062	0.045	0.014	0.027	0.055	0.003	0.001	0.002	0.002	0.003	0.004	0.003	0.001	0.002	0.008	0.003	0.001	0.003	0.002	0.003	0.002	0.001	0.001	0.003	0.003	0.001	0.002	0.002
Poisson+F	226	119672	117690	-58618.1	n/a	n/a	0.059	0.061	0.025	0.047	0.031	0.051	0.081	0.053	0.024	0.039	0.148	0.054	0.022	0.062	0.04	0.062	0.045	0.014	0.027	0.055	0.003	0.001	0.002	0.002	0.003	0.004	0.003	0.001	0.002	0.008	0.003	0.001	0.003	0.002	0.003	0.002	0.001	0.001	0.003	0.003	0.001	0.002	0.002
Poisson+I	208	120704	118880	-59231.1	0.01	n/a	0.05	0.05	0.05	0.05	0.05	0.05	0.05	0.05	0.05	0.05	0.05	0.05	0.05	0.05	0.05	0.05	0.05	0.05	0.05	0.05	0.003	0.003	0.003	0.003	0.003	0.003	0.003	0.003	0.003	0.003	0.003	0.003	0.003	0.003	0.003	0.003	0.003	0.003	0.003	0.003	0.003	0.003	0.003
Poisson	207	120821	119007	-59295.4	n/a	n/a	0.05	0.05	0.05	0.05	0.05	0.05	0.05	0.05	0.05	0.05	0.05	0.05	0.05	0.05	0.05	0.05	0.05	0.05	0.05	0.05	0.003	0.003	0.003	0.003	0.003	0.003	0.003	0.003	0.003	0.003	0.003	0.003	0.003	0.003	0.003	0.003	0.003	0.003	0.003	0.003	0.003	0.003	0.003
NOTE.-- This table presents the goodness of fit for multiple substitution models, including their parameter estimates. The Bayesian Information Criterion (BIC) scores are used to select the optimal model. Each model’s Maximum Likelihood value (lnL), corrected Akaike Information Criterion (AICc) value, BIC, and the number of parameters are presented (refer to Chapter 8 in [1] for more information)…
Abbreviations: LG: Le and Gascuel; JTT: Jones-Taylor-Thornton; rtREV: General Reverse Transcriptase; cpREV: General Reversible Chloroplast; mtREV24: General Reversible Mitochondrial; WAG: Whelan and Goldman.
1. Nei M. and Kumar S. (2000). Molecular Evolution and Phylogenetics. Oxford University Press, New York.
2. Yang Z. (1994) Maximum likelihood phylogenetic estimation from DNA sequences with variable rates over sites: Approximate methods.Journal of Molecular Evolution..39:306-314.
3. Tamura K., Peterson D., Peterson N., Stecher G., Nei M., and Kumar S. (2011). MEGA5: Molecular Evolutionary Genetics Analysis using Maximum Likelihood, Evolutionary Distance, and Maximum Parsimony Methods. Molecular Biology and Evolution 28: 2731-2739.
4. Kumar S., Stecher G., Suleski M., Sanderford M., Sharma S., and Tamura K. (2024). Molecular Evolutionary Genetics Analysis Version 12 for adaptive and green computing. Molecular Biology and Evolution 41:1-9.
[truncated: 357 more columns]

## Sheet: Online Resource 7 ML Model Pyc
Online Resource 7 Maximum Likelihood analysis of substitution models for PYCARD amino acid sequences
Model	Parameters	BIC	AICc	lnL	(+I)	(+G)	f(A)	f(R)	f(N)	f(D)	f(C)	f(Q)	f(E)	f(G)	f(H)	f(I)	f(L)	f(K)	f(M)	f(F)	f(P)	f(S)	f(T)	f(W)	f(Y)	f(V)	r(AR)	r(AN)	r(AD)	r(AC)	r(AQ)	r(AE)	r(AG)	r(AH)	r(AI)	r(AL)	r(AK)	r(AM)	r(AF)	r(AP)	r(AS)	r(AT)	r(AW)	r(AY)	r(AV)	r(RA)	r(RN)	r(RD)	r(RC)
JTT+G	24	5929.81	5793.4	-2872.43	n/a	1.32	0.077	0.051	0.043	0.051	0.02	0.041	0.062	0.075	0.023	0.053	0.091	0.06	0.023	0.041	0.051	0.068	0.059	0.014	0.032	0.066	0.001	0.001	0.002	0.001	0.001	0.003	0.007	0	0.001	0.001	0.001	0.001	0	0.005	0.014	0.014	0	0	0.01	0.002	0.001	0	0.001
JTT+G+I	25	5937.52	5795.45	-2872.43	0	1.32	0.077	0.051	0.043	0.051	0.02	0.041	0.062	0.075	0.023	0.053	0.091	0.06	0.023	0.041	0.051	0.068	0.059	0.014	0.032	0.066	0.001	0.001	0.002	0.001	0.001	0.003	0.007	0	0.001	0.001	0.001	0.001	0	0.005	0.014	0.014	0	0	0.01	0.002	0.001	0	0.001
LG+G	24	5975.66	5839.25	-2895.35	n/a	1.16	0.079	0.056	0.042	0.053	0.013	0.041	0.072	0.057	0.022	0.062	0.099	0.065	0.023	0.042	0.044	0.061	0.053	0.012	0.034	0.069	0.001	0.001	0.001	0.002	0.002	0.004	0.006	0	0	0.002	0.002	0.001	0.001	0.003	0.015	0.006	0	0	0.009	0.002	0.002	0	0
WAG+G	24	5976.87	5840.46	-2895.95	n/a	1.37	0.087	0.044	0.039	0.057	0.019	0.037	0.058	0.083	0.024	0.048	0.086	0.062	0.02	0.038	0.046	0.07	0.061	0.014	0.035	0.071	0.001	0.001	0.002	0.001	0.002	0.005	0.006	0	0	0.002	0.003	0.001	0	0.004	0.012	0.007	0	0	0.008	0.003	0.001	0	0.001
LG+G+I	25	5983.37	5841.29	-2895.35	0	1.16	0.079	0.056	0.042	0.053	0.013	0.041	0.072	0.057	0.022	0.062	0.099	0.065	0.023	0.042	0.044	0.061	0.053	0.012	0.034	0.069	0.001	0.001	0.001	0.002	0.002	0.004	0.006	0	0	0.002	0.002	0.001	0.001	0.003	0.015	0.006	0	0	0.009	0.002	0.002	0	0
WAG+G+I	25	5984.57	5842.5	-2895.95	0	1.37	0.087	0.044	0.039	0.057	0.019	0.037	0.058	0.083	0.024	0.048	0.086	0.062	0.02	0.038	0.046	0.07	0.061	0.014	0.035	0.071	0.001	0.001	0.002	0.001	0.002	0.005	0.006	0	0	0.002	0.003	0.001	0	0.004	0.012	0.007	0	0	0.008	0.003	0.001	0	0.001
JTT+I	24	5995.61	5859.19	-2905.32	0.12	n/a	0.077	0.051	0.043	0.051	0.02	0.041	0.062	0.075	0.023	0.053	0.091	0.06	0.023	0.041	0.051	0.068	0.059	0.014	0.032	0.066	0.001	0.001	0.002	0.001	0.001	0.003	0.007	0	0.001	0.001	0.001	0.001	0	0.005	0.014	0.014	0	0	0.01	0.002	0.001	0	0.001
Dayhoff+G	24	6011.36	5874.95	-2913.2	n/a	1.33	0.087	0.041	0.04	0.047	0.034	0.038	0.05	0.089	0.034	0.037	0.085	0.081	0.015	0.04	0.051	0.07	0.059	0.011	0.03	0.065	0.001	0.002	0.003	0.001	0.002	0.005	0.011	0	0.001	0.002	0.001	0.001	0	0.006	0.014	0.011	0	0	0.007	0.001	0.001	0	0
Dayhoff+G+I	25	6019.07	5877	-2913.2	0	1.33	0.087	0.041	0.04	0.047	0.034	0.038	0.05	0.089	0.034	0.037	0.085	0.081	0.015	0.04	0.051	0.07	0.059	0.011	0.03	0.065	0.001	0.002	0.003	0.001	0.002	0.005	0.011	0	0.001	0.002	0.001	0.001	0	0.006	0.014	0.011	0	0	0.007	0.001	0.001	0	0
cpREV+G	24	6026.59	5890.18	-2920.82	n/a	1.17	0.076	0.062	0.041	0.037	0.009	0.038	0.05	0.084	0.025	0.081	0.101	0.05	0.022	0.051	0.043	0.062	0.054	0.018	0.031	0.066	0.001	0.001	0.001	0.001	0.001	0.002	0.006	0	0.001	0.002	0.001	0	0	0.002	0.015	0.007	0	0	0.006	0.001	0.001	0	0.001
rtREV+G	24	6034.18	5897.77	-2924.61	n/a	1.21	0.065	0.045	0.038	0.042	0.011	0.061	0.061	0.064	0.027	0.068	0.102	0.075	0.015	0.029	0.068	0.049	0.062	0.025	0.032	0.062	0.001	0.001	0	0.003	0.001	0.003	0.005	0	0	0.002	0.002	0.002	0	0.004	0.012	0.009	0	0.001	0.006	0.001	0.001	0.001	0.001
cpREV+G+I	25	6034.3	5892.22	-2920.82	0	1.17	0.076	0.062	0.041	0.037	0.009	0.038	0.05	0.084	0.025	0.081	0.101	0.05	0.022	0.051	0.043	0.062	0.054	0.018	0.031	0.066	0.001	0.001	0.001	0.001	0.001	0.002	0.006	0	0.001	0.002	0.001	0	0	0.002	0.015	0.007	0	0	0.006	0.001	0.001	0	0.001
JTT	23	6036.76	5906.01	-2929.76	n/a	n/a	0.077	0.051	0.043	0.051	0.02	0.041	0.062	0.075	0.023	0.053	0.091	0.06	0.023	0.041	0.051	0.068	0.059	0.014	0.032	0.066	0.001	0.001	0.002	0.001	0.001	0.003	0.007	0	0.001	0.001	0.001	0.001	0	0.005	0.014	0.014	0	0	0.01	0.002	0.001	0	0.001
WAG+I	24	6039.63	5903.22	-2927.34	0.12	n/a	0.087	0.044	0.039	0.057	0.019	0.037	0.058	0.083	0.024	0.048	0.086	0.062	0.02	0.038	0.046	0.07	0.061	0.014	0.035	0.071	0.001	0.001	0.002	0.001	0.002	0.005	0.006	0	0	0.002	0.003	0.001	0	0.004	0.012	0.007	0	0	0.008	0.003	0.001	0	0.001
rtREV+G+I	25	6041.89	5899.81	-2924.61	0	1.21	0.065	0.045	0.038	0.042	0.011	0.061	0.061	0.064	0.027	0.068	0.102	0.075	0.015	0.029	0.068	0.049	0.062	0.025	0.032	0.062	0.001	0.001	0	0.003	0.001	0.003	0.005	0	0	0.002	0.002	0.002	0	0.004	0.012	0.009	0	0.001	0.006	0.001	0.001	0.001	0.001
LG+I	24	6055.83	5919.42	-2935.44	0.13	n/a	0.079	0.056	0.042	0.053	0.013	0.041	0.072	0.057	0.022	0.062	0.099	0.065	0.023	0.042	0.044	0.061	0.053	0.012	0.034	0.069	0.001	0.001	0.001	0.002	0.002	0.004	0.006	0	0	0.002	0.002	0.001	0.001	0.003	0.015	0.006	0	0	0.009	0.002	0.002	0	0
JTT+G+F	43	6065.82	5822.17	-2867.22	n/a	1.33	0.094	0.067	0.034	0.07	0.013	0.047	0.074	0.053	0.018	0.035	0.142	0.063	0.031	0.033	0.033	0.045	0.058	0.009	0.03	0.053	0.002	0.001	0.003	0	0.001	0.004	0.005	0	0.001	0.002	0.001	0.001	0	0.003	0.009	0.014	0	0	0.008	0.003	0.001	0.001	0.001
JTT+G+I+F	44	6073.53	5824.26	-2867.22	0	1.33	0.094	0.067	0.034	0.07	0.013	0.047	0.074	0.053	0.018	0.035	0.142	0.063	0.031	0.033	0.033	0.045	0.058	0.009	0.03	0.053	0.002	0.001	0.003	0	0.001	0.004	0.005	0	0.001	0.002	0.001	0.001	0	0.003	0.009	0.014	0	0	0.008	0.003	0.001	0.001	0.001
WAG	23	6077.07	5946.32	-2949.91	n/a	n/a	0.087	0.044	0.039	0.057	0.019	0.037	0.058	0.083	0.024	0.048	0.086	0.062	0.02	0.038	0.046	0.07	0.061	0.014	0.035	0.071	0.001	0.001	0.002	0.001	0.002	0.005	0.006	0	0	0.002	0.003	0.001	0	0.004	0.012	0.007	0	0	0.008	0.003	0.001	0	0.001
Dayhoff+I	24	6081.23	5944.82	-2948.14	0.11	n/a	0.087	0.041	0.04	0.047	0.034	0.038	0.05	0.089	0.034	0.037	0.085	0.081	0.015	0.04	0.051	0.07	0.059	0.011	0.03	0.065	0.001	0.002	0.003	0.001	0.002	0.005	0.011	0	0.001	0.002	0.001	0.001	0	0.006	0.014	0.011	0	0	0.007	0.001	0.001	0	0
LG	23	6103.67	5972.92	-2963.21	n/a	n/a	0.079	0.056	0.042	0.053	0.013	0.041	0.072	0.057	0.022	0.062	0.099	0.065	0.023	0.042	0.044	0.061	0.053	0.012	0.034	0.069	0.001	0.001	0.001	0.002	0.002	0.004	0.006	0	0	0.002	0.002	0.001	0.001	0.003	0.015	0.006	0	0	0.009	0.002	0.002	0	0
cpREV+I	24	6108.98	5972.57	-2962.01	0.12	n/a	0.076	0.062	0.041	0.037	0.009	0.038	0.05	0.084	0.025	0.081	0.101	0.05	0.022	0.051	0.043	0.062	0.054	0.018	0.031	0.066	0.001	0.001	0.001	0.001	0.001	0.002	0.006	0	0.001	0.002	0.001	0	0	0.002	0.015	0.007	0	0	0.006	0.001	0.001	0	0.001
WAG+G+F	43	6115.23	5871.59	-2891.92	n/a	1.34	0.094	0.067	0.034	0.07	0.013	0.047	0.074	0.053	0.018	0.035	0.142	0.063	0.031	0.033	0.033	0.045	0.058	0.009	0.03	0.053	0.002	0.001	0.003	0.001	0.002	0.006	0.004	0	0	0.003	0.003	0.001	0	0.002	0.008	0.006	0	0	0.006	0.003	0.001	0.001	0
rtREV+I	24	6115.3	5978.88	-2965.17	0.12	n/a	0.065	0.045	0.038	0.042	0.011	0.061	0.061	0.064	0.027	0.068	0.102	0.075	0.015	0.029	0.068	0.049	0.062	0.025	0.032	0.062	0.001	0.001	0	0.003	0.001	0.003	0.005	0	0	0.002	0.002	0.002	0	0.004	0.012	0.009	0	0.001	0.006	0.001	0.001	0.001	0.001
LG+G+F	43	6115.96	5872.31	-2892.29	n/a	1.2	0.094	0.067	0.034	0.07	0.013	0.047	0.074	0.053	0.018	0.035	0.142	0.063	0.031	0.033	0.033	0.045	0.058	0.009	0.03	0.053	0.001	0	0.001	0.002	0.002	0.004	0.006	0	0	0.003	0.002	0.002	0	0.002	0.011	0.006	0	0	0.007	0.002	0.001	0	0
Dayhoff	23	6116.37	5985.62	-2969.56	n/a	n/a	0.087	0.041	0.04	0.047	0.034	0.038	0.05	0.089	0.034	0.037	0.085	0.081	0.015	0.04	0.051	0.07	0.059	0.011	0.03	0.065	0.001	0.002	0.003	0.001	0.002	0.005	0.011	0	0.001	0.002	0.001	0.001	0	0.006	0.014	0.011	0	0	0.007	0.001	0.001	0	0
WAG+G+I+F	44	6122.94	5873.67	-2891.92	0	1.34	0.094	0.067	0.034	0.07	0.013	0.047	0.074	0.053	0.018	0.035	0.142	0.063	0.031	0.033	0.033	0.045	0.058	0.009	0.03	0.053	0.002	0.001	0.003	0.001	0.002	0.006	0.004	0	0	0.003	0.003	0.001	0	0.002	0.008	0.006	0	0	0.006	0.003	0.001	0.001	0
LG+G+I+F	44	6123.66	5874.39	-2892.29	0	1.2	0.094	0.067	0.034	0.07	0.013	0.047	0.074	0.053	0.018	0.035	0.142	0.063	0.031	0.033	0.033	0.045	0.058	0.009	0.03	0.053	0.001	0	0.001	0.002	0.002	0.004	0.006	0	0	0.003	0.002	0.002	0	0.002	0.011	0.006	0	0	0.007	0.002	0.001	0	0
JTT+I+F	43	6132.68	5889.03	-2900.65	0.12	n/a	0.094	0.067	0.034	0.07	0.013	0.047	0.074	0.053	0.018	0.035	0.142	0.063	0.031	0.033	0.033	0.045	0.058	0.009	0.03	0.053	0.002	0.001	0.003	0	0.001	0.004	0.005	0	0.001	0.002	0.001	0.001	0	0.003	0.009	0.014	0	0	0.008	0.003	0.001	0.001	0.001
Dayhoff+G+F	43	6133.03	5889.39	-2900.82	n/a	1.25	0.094	0.067	0.034	0.07	0.013	0.047	0.074	0.053	0.018	0.035	0.142	0.063	0.031	0.033	0.033	0.045	0.058	0.009	0.03	0.053	0.001	0.002	0.004	0	0.002	0.007	0.006	0	0.001	0.003	0.001	0.001	0	0.004	0.009	0.011	0	0	0.005	0.001	0.001	0	0
Dayhoff+G+I+F	44	6140.74	5891.47	-2900.82	0	1.25	0.094	0.067	0.034	0.07	0.013	0.047	0.074	0.053	0.018	0.035	0.142	0.063	0.031	0.033	0.033	0.045	0.058	0.009	0.03	0.053	0.001	0.002	0.004	0	0.002	0.007	0.006	0	0.001	0.003	0.001	0.001	0	0.004	0.009	0.011	0	0	0.005	0.001	0.001	0	0
cpREV+G+F	43	6141.82	5898.18	-2905.22	n/a	1.14	0.094	0.067	0.034	0.07	0.013	0.047	0.074	0.053	0.018	0.035	0.142	0.063	0.031	0.033	0.033	0.045	0.058	0.009	0.03	0.053	0.001	0.001	0.001	0.001	0.001	0.004	0.003	0	0	0.003	0.001	0.001	0	0.002	0.01	0.007	0	0	0.005	0.001	0.001	0	0.001
rtREV+G+F	43	6147.66	5904.02	-2908.14	n/a	1.2	0.094	0.067	0.034	0.07	0.013	0.047	0.074	0.053	0.018	0.035	0.142	0.063	0.031	0.033	0.033	0.045	0.058	0.009	0.03	0.053	0.001	0.001	0	0.003	0.001	0.003	0.004	0	0	0.003	0.001	0.004	0	0.002	0.011	0.008	0	0.001	0.005	0.002	0.001	0.001	0.001
cpREV+G+I+F	44	6149.53	5900.26	-2905.22	0	1.14	0.094	0.067	0.034	0.07	0.013	0.047	0.074	0.053	0.018	0.035	0.142	0.063	0.031	0.033	0.033	0.045	0.058	0.009	0.03	0.053	0.001	0.001	0.001	0.001	0.001	0.004	0.003	0	0	0.003	0.001	0.001	0	0.002	0.01	0.007	0	0	0.005	0.001	0.001	0	0.001
rtREV+G+I+F	44	6155.37	5906.1	-2908.14	0	1.2	0.094	0.067	0.034	0.07	0.013	0.047	0.074	0.053	0.018	0.035	0.142	0.063	0.031	0.033	0.033	0.045	0.058	0.009	0.03	0.053	0.001	0.001	0	0.003	0.001	0.003	0.004	0	0	0.003	0.001	0.004	0	0.002	0.011	0.008	0	0.001	0.005	0.002	0.001	0.001	0.001
rtREV	23	6158.42	6027.67	-2990.59	n/a	n/a	0.065	0.045	0.038	0.042	0.011	0.061	0.061	0.064	0.027	0.068	0.102	0.075	0.015	0.029	0.068	0.049	0.062	0.025	0.032	0.062	0.001	0.001	0	0.003	0.001	0.003	0.005	0	0	0.002	0.002	0.002	0	0.004	0.012	0.009	0	0.001	0.006	0.001	0.001	0.001	0.001
cpREV	23	6158.97	6028.22	-2990.86	n/a	n/a	0.076	0.062	0.041	0.037	0.009	0.038	0.05	0.084	0.025	0.081	0.101	0.05	0.022	0.051	0.043	0.062	0.054	0.018	0.031	0.066	0.001	0.001	0.001	0.001	0.001	0.002	0.006	0	0.001	0.002	0.001	0	0	0.002	0.015	0.007	0	0	0.006	0.001	0.001	0	0.001
JTT+F	42	6170.94	5932.92	-2923.63	n/a	n/a	0.094	0.067	0.034	0.07	0.013	0.047	0.074	0.053	0.018	0.035	0.142	0.063	0.031	0.033	0.033	0.045	0.058	0.009	0.03	0.053	0.002	0.001	0.003	0	0.001	0.004	0.005	0	0.001	0.002	0.001	0.001	0	0.003	0.009	0.014	0	0	0.008	0.003	0.001	0.001	0.001
mtREV24+G+F	43	6178.73	5935.09	-2923.68	n/a	1	0.094	0.067	0.034	0.07	0.013	0.047	0.074	0.053	0.018	0.035	0.142	0.063	0.031	0.033	0.033	0.045	0.058	0.009	0.03	0.053	0.001	0	0.001	0	0	0	0.003	0	0.002	0.002	0	0.002	0	0.001	0.009	0.015	0	0	0.005	0.001	0	0	0.001
WAG+I+F	43	6181.58	5937.93	-2925.1	0.12	n/a	0.094	0.067	0.034	0.07	0.013	0.047	0.074	0.053	0.018	0.035	0.142	0.063	0.031	0.033	0.033	0.045	0.058	0.009	0.03	0.053	0.002	0.001	0.003	0.001	0.002	0.006	0.004	0	0	0.003	0.003	0.001	0	0.002	0.008	0.006	0	0	0.006	0.003	0.001	0.001	0
mtREV24+G+I+F	44	6186.44	5937.17	-2923.68	0	1	0.094	0.067	0.034	0.07	0.013	0.047	0.074	0.053	0.018	0.035	0.142	0.063	0.031	0.033	0.033	0.045	0.058	0.009	0.03	0.053	0.001	0	0.001	0	0	0	0.003	0	0.002	0.002	0	0.002	0	0.001	0.009	0.015	0	0	0.005	0.001	0	0	0.001
LG+I+F	43	6194.52	5950.87	-2931.57	0.12	n/a	0.094	0.067	0.034	0.07	0.013	0.047	0.074	0.053	0.018	0.035	0.142	0.063	0.031	0.033	0.033	0.045	0.058	0.009	0.03	0.053	0.001	0	0.001	0.002	0.002	0.004	0.006	0	0	0.003	0.002	0.002	0	0.002	0.011	0.006	0	0	0.007	0.002	0.001	0	0
Dayhoff+I+F	43	6209.1	5965.45	-2938.86	0.11	n/a	0.094	0.067	0.034	0.07	0.013	0.047	0.074	0.053	0.018	0.035	0.142	0.063	0.031	0.033	0.033	0.045	0.058	0.009	0.03	0.053	0.001	0.002	0.004	0	0.002	0.007	0.006	0	0.001	0.003	0.001	0.001	0	0.004	0.009	0.011	0	0	0.005	0.001	0.001	0	0
WAG+F	42	6219.04	5981.02	-2947.68	n/a	n/a	0.094	0.067	0.034	0.07	0.013	0.047	0.074	0.053	0.018	0.035	0.142	0.063	0.031	0.033	0.033	0.045	0.058	0.009	0.03	0.053	0.002	0.001	0.003	0.001	0.002	0.006	0.004	0	0	0.003	0.003	0.001	0	0.002	0.008	0.006	0	0	0.006	0.003	0.001	0.001	0
rtREV+I+F	43	6228.65	5985	-2948.63	0.12	n/a	0.094	0.067	0.034	0.07	0.013	0.047	0.074	0.053	0.018	0.035	0.142	0.063	0.031	0.033	0.033	0.045	0.058	0.009	0.03	0.053	0.001	0.001	0	0.003	0.001	0.003	0.004	0	0	0.003	0.001	0.004	0	0.002	0.011	0.008	0	0.001	0.005	0.002	0.001	0.001	0.001
cpREV+I+F	43	6233.2	5989.55	-2950.91	0.11	n/a	0.094	0.067	0.034	0.07	0.013	0.047	0.074	0.053	0.018	0.035	0.142	0.063	0.031	0.033	0.033	0.045	0.058	0.009	0.03	0.053	0.001	0.001	0.001	0.001	0.001	0.004	0.003	0	0	0.003	0.001	0.001	0	0.002	0.01	0.007	0	0	0.005	0.001	0.001	0	0.001
LG+F	42	6235.86	5997.84	-2956.09	n/a	n/a	0.094	0.067	0.034	0.07	0.013	0.047	0.074	0.053	0.018	0.035	0.142	0.063	0.031	0.033	0.033	0.045	0.058	0.009	0.03	0.053	0.001	0	0.001	0.002	0.002	0.004	0.006	0	0	0.003	0.002	0.002	0	0.002	0.011	0.006	0	0	0.007	0.002	0.001	0	0
Dayhoff+F	42	6247.61	6009.59	-2961.97	n/a	n/a	0.094	0.067	0.034	0.07	0.013	0.047	0.074	0.053	0.018	0.035	0.142	0.063	0.031	0.033	0.033	0.045	0.058	0.009	0.03	0.053	0.001	0.002	0.004	0	0.002	0.007	0.006	0	0.001	0.003	0.001	0.001	0	0.004	0.009	0.011	0	0	0.005	0.001	0.001	0	0
rtREV+F	42	6270.32	6032.3	-2973.32	n/a	n/a	0.094	0.067	0.034	0.07	0.013	0.047	0.074	0.053	0.018	0.035	0.142	0.063	0.031	0.033	0.033	0.045	0.058	0.009	0.03	0.053	0.001	0.001	0	0.003	0.001	0.003	0.004	0	0	0.003	0.001	0.004	0	0.002	0.011	0.008	0	0.001	0.005	0.002	0.001	0.001	0.001
cpREV+F	42	6273.56	6035.54	-2974.94	n/a	n/a	0.094	0.067	0.034	0.07	0.013	0.047	0.074	0.053	0.018	0.035	0.142	0.063	0.031	0.033	0.033	0.045	0.058	0.009	0.03	0.053	0.001	0.001	0.001	0.001	0.001	0.004	0.003	0	0	0.003	0.001	0.001	0	0.002	0.01	0.007	0	0	0.005	0.001	0.001	0	0.001
mtREV24+G	24	6283.81	6147.39	-3049.42	n/a	0.92	0.072	0.019	0.039	0.019	0.006	0.025	0.024	0.056	0.028	0.087	0.168	0.023	0.053	0.06	0.055	0.072	0.088	0.029	0.033	0.044	0	0.001	0	0	0	0	0.003	0	0.004	0.002	0	0.004	0	0.001	0.014	0.021	0	0	0.004	0.001	0	0	0
mtREV24+G+I	25	6291.51	6149.44	-3049.42	0	0.92	0.072	0.019	0.039	0.019	0.006	0.025	0.024	0.056	0.028	0.087	0.168	0.023	0.053	0.06	0.055	0.072	0.088	0.029	0.033	0.044	0	0.001	0	0	0	0	0.003	0	0.004	0.002	0	0.004	0	0.001	0.014	0.021	0	0	0.004	0.001	0	0	0
mtREV24+I+F	43	6293.86	6050.22	-2981.24	0.12	n/a	0.094	0.067	0.034	0.07	0.013	0.047	0.074	0.053	0.018	0.035	0.142	0.063	0.031	0.033	0.033	0.045	0.058	0.009	0.03	0.053	0.001	0	0.001	0	0	0	0.003	0	0.002	0.002	0	0.002	0	0.001	0.009	0.015	0	0	0.005	0.001	0	0	0.001
mtREV24+F	42	6341.19	6103.17	-3008.75	n/a	n/a	0.094	0.067	0.034	0.07	0.013	0.047	0.074	0.053	0.018	0.035	0.142	0.063	0.031	0.033	0.033	0.045	0.058	0.009	0.03	0.053	0.001	0	0.001	0	0	0	0.003	0	0.002	0.002	0	0.002	0	0.001	0.009	0.015	0	0	0.005	0.001	0	0	0.001
mtREV24+I	24	6417.9	6281.49	-3116.47	0.13	n/a	0.072	0.019	0.039	0.019	0.006	0.025	0.024	0.056	0.028	0.087	0.168	0.023	0.053	0.06	0.055	0.072	0.088	0.029	0.033	0.044	0	0.001	0	0	0	0	0.003	0	0.004	0.002	0	0.004	0	0.001	0.014	0.021	0	0	0.004	0.001	0	0	0
mtREV24	23	6493.2	6362.45	-3157.98	n/a	n/a	0.072	0.019	0.039	0.019	0.006	0.025	0.024	0.056	0.028	0.087	0.168	0.023	0.053	0.06	0.055	0.072	0.088	0.029	0.033	0.044	0	0.001	0	0	0	0	0.003	0	0.004	0.002	0	0.004	0	0.001	0.014	0.021	0	0	0.004	0.001	0	0	0
Poisson+G+F	43	6538.23	6294.58	-3103.42	n/a	1.33	0.094	0.067	0.034	0.07	0.013	0.047	0.074	0.053	0.018	0.035	0.142	0.063	0.031	0.033	0.033	0.045	0.058	0.009	0.03	0.053	0.004	0.002	0.004	0.001	0.002	0.004	0.003	0.001	0.002	0.007	0.003	0.002	0.002	0.002	0.002	0.003	0	0.002	0.003	0.005	0.002	0.004	0.001
Poisson+G	24	6540.21	6403.8	-3177.63	n/a	1.32	0.05	0.05	0.05	0.05	0.05	0.05	0.05	0.05	0.05	0.05	0.05	0.05	0.05	0.05	0.05	0.05	0.05	0.05	0.05	0.05	0.003	0.003	0.003	0.003	0.003	0.003	0.003	0.003	0.003	0.003	0.003	0.003	0.003	0.003	0.003	0.003	0.003	0.003	0.003	0.003	0.003	0.003	0.003
Poisson+G+I+F	44	6545.93	6296.66	-3103.42	0	1.33	0.094	0.067	0.034	0.07	0.013	0.047	0.074	0.053	0.018	0.035	0.142	0.063	0.031	0.033	0.033	0.045	0.058	0.009	0.03	0.053	0.004	0.002	0.004	0.001	0.002	0.004	0.003	0.001	0.002	0.007	0.003	0.002	0.002	0.002	0.002	0.003	0	0.002	0.003	0.005	0.002	0.004	0.001
Poisson+G+I	25	6547.92	6405.84	-3177.63	0	1.32	0.05	0.05	0.05	0.05	0.05	0.05	0.05	0.05	0.05	0.05	0.05	0.05	0.05	0.05	0.05	0.05	0.05	0.05	0.05	0.05	0.003	0.003	0.003	0.003	0.003	0.003	0.003	0.003	0.003	0.003	0.003	0.003	0.003	0.003	0.003	0.003	0.003	0.003	0.003	0.003	0.003	0.003	0.003
Poisson+I+F	43	6588.42	6344.77	-3128.52	0.14	n/a	0.094	0.067	0.034	0.07	0.013	0.047	0.074	0.053	0.018	0.035	0.142	0.063	0.031	0.033	0.033	0.045	0.058	0.009	0.03	0.053	0.004	0.002	0.004	0.001	0.002	0.004	0.003	0.001	0.002	0.007	0.003	0.002	0.002	0.002	0.002	0.003	0	0.002	0.003	0.005	0.002	0.004	0.001
Poisson+I	24	6590.8	6454.38	-3202.92	0.14	n/a	0.05	0.05	0.05	0.05	0.05	0.05	0.05	0.05	0.05	0.05	0.05	0.05	0.05	0.05	0.05	0.05	0.05	0.05	0.05	0.05	0.003	0.003	0.003	0.003	0.003	0.003	0.003	0.003	0.003	0.003	0.003	0.003	0.003	0.003	0.003	0.003	0.003	0.003	0.003	0.003	0.003	0.003	0.003
Poisson+F	42	6644.05	6406.03	-3160.19	n/a	n/a	0.094	0.067	0.034	0.07	0.013	0.047	0.074	0.053	0.018	0.035	0.142	0.063	0.031	0.033	0.033	0.045	0.058	0.009	0.03	0.053	0.004	0.002	0.004	0.001	0.002	0.004	0.003	0.001	0.002	0.007	0.003	0.002	0.002	0.002	0.002	0.003	0	0.002	0.003	0.005	0.002	0.004	0.001
Poisson	23	6648.27	6517.52	-3235.51	n/a	n/a	0.05	0.05	0.05	0.05	0.05	0.05	0.05	0.05	0.05	0.05	0.05	0.05	0.05	0.05	0.05	0.05	0.05	0.05	0.05	0.05	0.003	0.003	0.003	0.003	0.003	0.003	0.003	0.003	0.003	0.003	0.003	0.003	0.003	0.003	0.003	0.003	0.003	0.003	0.003	0.003	0.003	0.003	0.003
NOTE.-- This table presents the goodness of fit for multiple substitution models, including their parameter estimates. The Bayesian Information Criterion (BIC) scores are used to select the optimal model. Each model’s Maximum Likelihood value (lnL), corrected Akaike Information Criterion (AICc) value, BIC, and the number of parameters are presented (refer to Chapter 8 in [1] for more information)…
Abbreviations: LG: Le and Gascuel; JTT: Jones-Taylor-Thornton; rtREV: General Reverse Transcriptase; cpREV: General Reversible Chloroplast; mtREV24: General Reversible Mitochondrial; WAG: Whelan and Goldman.
1. Nei M. and Kumar S. (2000). Molecular Evolution and Phylogenetics. Oxford University Press, New York.
2. Yang Z. (1994) Maximum likelihood phylogenetic estimation from DNA sequences with variable rates over sites: Approximate methods.Journal of Molecular Evolution..39:306-314.
3. Tamura K., Peterson D., Peterson N., Stecher G., Nei M., and Kumar S. (2011). MEGA5: Molecular Evolutionary Genetics Analysis using Maximum Likelihood, Evolutionary Distance, and Maximum Parsimony Methods. Molecular Biology and Evolution 28: 2731-2739.
4. Kumar S., Stecher G., Suleski M., Sanderford M., Sharma S., and Tamura K. (2024). Molecular Evolutionary Genetics Analysis Version 12 for adaptive and green computing. Molecular Biology and Evolution 41:1-9.
[truncated: 357 more columns]

## Sheet: Online Resource 8 ML Model Casp
Online Resource 8 Maximum Likelihood analysis of substitution models for Proinflammatory Caspase family amino acid sequences
Model	Parameters	BIC	AICc	lnL	(+I)	(+G)	f(A)	f(R)	f(N)	f(D)	f(C)	f(Q)	f(E)	f(G)	f(H)	f(I)	f(L)	f(K)	f(M)	f(F)	f(P)	f(S)	f(T)	f(W)	f(Y)	f(V)	r(AR)	r(AN)	r(AD)	r(AC)	r(AQ)	r(AE)	r(AG)	r(AH)	r(AI)	r(AL)	r(AK)	r(AM)	r(AF)	r(AP)	r(AS)	r(AT)	r(AW)	r(AY)	r(AV)	r(RA)	r(RN)	r(RD)	r(RC)
JTT+G+I	71	26446.1	25924.8	-12890.9	0.07	1.47	0.077	0.051	0.043	0.051	0.02	0.041	0.062	0.075	0.023	0.053	0.091	0.06	0.023	0.041	0.051	0.068	0.059	0.014	0.032	0.066	0.001	0.001	0.002	0.001	0.001	0.003	0.007	0	0.001	0.001	0.001	0.001	0	0.005	0.014	0.014	0	0	0.01	0.002	0.001	0	0.001
JTT+G	70	26454.9	25940.9	-12900	n/a	1.03	0.077	0.051	0.043	0.051	0.02	0.041	0.062	0.075	0.023	0.053	0.091	0.06	0.023	0.041	0.051	0.068	0.059	0.014	0.032	0.066	0.001	0.001	0.002	0.001	0.001	0.003	0.007	0	0.001	0.001	0.001	0.001	0	0.005	0.014	0.014	0	0	0.01	0.002	0.001	0	0.001
JTT+G+I+F	90	26468.8	25808.3	-12813.4	0.07	1.46	0.048	0.05	0.049	0.062	0.027	0.039	0.074	0.049	0.029	0.072	0.096	0.081	0.026	0.053	0.032	0.07	0.056	0.01	0.022	0.058	0.001	0.001	0.003	0.001	0.001	0.004	0.004	0	0.001	0.002	0.002	0.001	0	0.003	0.014	0.013	0	0	0.009	0.001	0.001	0	0.001
JTT+G+F	89	26477.2	25824	-12822.3	n/a	1.03	0.048	0.05	0.049	0.062	0.027	0.039	0.074	0.049	0.029	0.072	0.096	0.081	0.026	0.053	0.032	0.07	0.056	0.01	0.022	0.058	0.001	0.001	0.003	0.001	0.001	0.004	0.004	0	0.001	0.002	0.002	0.001	0	0.003	0.014	0.013	0	0	0.009	0.001	0.001	0	0.001
WAG+G+I	71	26548.5	26027.1	-12942.1	0.08	1.65	0.087	0.044	0.039	0.057	0.019	0.037	0.058	0.083	0.024	0.048	0.086	0.062	0.02	0.038	0.046	0.07	0.061	0.014	0.035	0.071	0.001	0.001	0.002	0.001	0.002	0.005	0.006	0	0	0.002	0.003	0.001	0	0.004	0.012	0.007	0	0	0.008	0.003	0.001	0	0.001
WAG+G	70	26561.1	26047.1	-12953.1	n/a	1.13	0.087	0.044	0.039	0.057	0.019	0.037	0.058	0.083	0.024	0.048	0.086	0.062	0.02	0.038	0.046	0.07	0.061	0.014	0.035	0.071	0.001	0.001	0.002	0.001	0.002	0.005	0.006	0	0	0.002	0.003	0.001	0	0.004	0.012	0.007	0	0	0.008	0.003	0.001	0	0.001
WAG+G+I+F	90	26584.7	25924.1	-12871.3	0.08	1.6	0.048	0.05	0.049	0.062	0.027	0.039	0.074	0.049	0.029	0.072	0.096	0.081	0.026	0.053	0.032	0.07	0.056	0.01	0.022	0.058	0.001	0.001	0.002	0.001	0.002	0.006	0.004	0	0.001	0.002	0.004	0.001	0.001	0.002	0.012	0.006	0	0	0.006	0.001	0.002	0	0.001
cpREV+G+I	71	26585.7	26064.4	-12960.8	0.07	1.52	0.076	0.062	0.041	0.037	0.009	0.038	0.05	0.084	0.025	0.081	0.101	0.05	0.022	0.051	0.043	0.062	0.054	0.018	0.031	0.066	0.001	0.001	0.001	0.001	0.001	0.002	0.006	0	0.001	0.002	0.001	0	0	0.002	0.015	0.007	0	0	0.006	0.001	0.001	0	0.001
cpREV+G	70	26595.4	26081.4	-12970.3	n/a	1.07	0.076	0.062	0.041	0.037	0.009	0.038	0.05	0.084	0.025	0.081	0.101	0.05	0.022	0.051	0.043	0.062	0.054	0.018	0.031	0.066	0.001	0.001	0.001	0.001	0.001	0.002	0.006	0	0.001	0.002	0.001	0	0	0.002	0.015	0.007	0	0	0.006	0.001	0.001	0	0.001
WAG+G+F	89	26596.5	25943.3	-12881.9	n/a	1.11	0.048	0.05	0.049	0.062	0.027	0.039	0.074	0.049	0.029	0.072	0.096	0.081	0.026	0.053	0.032	0.07	0.056	0.01	0.022	0.058	0.001	0.001	0.002	0.001	0.002	0.006	0.004	0	0.001	0.002	0.004	0.001	0.001	0.002	0.012	0.006	0	0	0.006	0.001	0.002	0	0.001
LG+G+I	71	26630.9	26109.5	-12983.3	0.07	1.34	0.079	0.056	0.042	0.053	0.013	0.041	0.072	0.057	0.022	0.062	0.099	0.065	0.023	0.042	0.044	0.061	0.053	0.012	0.034	0.069	0.001	0.001	0.001	0.002	0.002	0.004	0.006	0	0	0.002	0.002	0.001	0.001	0.003	0.015	0.006	0	0	0.009	0.002	0.002	0	0
LG+G	70	26640.5	26126.5	-12992.8	n/a	0.96	0.079	0.056	0.042	0.053	0.013	0.041	0.072	0.057	0.022	0.062	0.099	0.065	0.023	0.042	0.044	0.061	0.053	0.012	0.034	0.069	0.001	0.001	0.001	0.002	0.002	0.004	0.006	0	0	0.002	0.002	0.001	0.001	0.003	0.015	0.006	0	0	0.009	0.002	0.002	0	0
cpREV+G+I+F	90	26729.1	26068.5	-12943.5	0.07	1.45	0.048	0.05	0.049	0.062	0.027	0.039	0.074	0.049	0.029	0.072	0.096	0.081	0.026	0.053	0.032	0.07	0.056	0.01	0.022	0.058	0	0.001	0.001	0.002	0.001	0.003	0.003	0	0.001	0.002	0.002	0	0	0.001	0.016	0.007	0	0	0.005	0	0.002	0	0.002
cpREV+G+F	89	26736.9	26083.6	-12952.1	n/a	1.04	0.048	0.05	0.049	0.062	0.027	0.039	0.074	0.049	0.029	0.072	0.096	0.081	0.026	0.053	0.032	0.07	0.056	0.01	0.022	0.058	0	0.001	0.001	0.002	0.001	0.003	0.003	0	0.001	0.002	0.002	0	0	0.001	0.016	0.007	0	0	0.005	0	0.002	0	0.002
LG+G+I+F	90	26737.6	26077.1	-12947.8	0.07	1.35	0.048	0.05	0.049	0.062	0.027	0.039	0.074	0.049	0.029	0.072	0.096	0.081	0.026	0.053	0.032	0.07	0.056	0.01	0.022	0.058	0.001	0.001	0.001	0.003	0.002	0.004	0.005	0.001	0.001	0.002	0.002	0.001	0.001	0.002	0.017	0.006	0	0	0.007	0.001	0.002	0	0.001
LG+G+F	89	26747.8	26094.5	-12957.6	n/a	0.97	0.048	0.05	0.049	0.062	0.027	0.039	0.074	0.049	0.029	0.072	0.096	0.081	0.026	0.053	0.032	0.07	0.056	0.01	0.022	0.058	0.001	0.001	0.001	0.003	0.002	0.004	0.005	0.001	0.001	0.002	0.002	0.001	0.001	0.002	0.017	0.006	0	0	0.007	0.001	0.002	0	0.001
rtREV+G+I	71	26919.4	26398	-13127.6	0.07	1.38	0.065	0.045	0.038	0.042	0.011	0.061	0.061	0.064	0.027	0.068	0.102	0.075	0.015	0.029	0.068	0.049	0.062	0.025	0.032	0.062	0.001	0.001	0	0.003	0.001	0.003	0.005	0	0	0.002	0.002	0.002	0	0.004	0.012	0.009	0	0.001	0.006	0.001	0.001	0.001	0.001
rtREV+G	70	26931.2	26417.2	-13138.2	n/a	0.98	0.065	0.045	0.038	0.042	0.011	0.061	0.061	0.064	0.027	0.068	0.102	0.075	0.015	0.029	0.068	0.049	0.062	0.025	0.032	0.062	0.001	0.001	0	0.003	0.001	0.003	0.005	0	0	0.002	0.002	0.002	0	0.004	0.012	0.009	0	0.001	0.006	0.001	0.001	0.001	0.001
Dayhoff+G+I+F	90	26948.8	26288.3	-13053.4	0.07	1.39	0.048	0.05	0.049	0.062	0.027	0.039	0.074	0.049	0.029	0.072	0.096	0.081	0.026	0.053	0.032	0.07	0.056	0.01	0.022	0.058	0.001	0.002	0.004	0	0.002	0.007	0.006	0	0.002	0.002	0.001	0.001	0	0.004	0.014	0.01	0	0	0.006	0.001	0.001	0	0
Dayhoff+G+F	89	26956.8	26303.5	-13062.1	n/a	0.99	0.048	0.05	0.049	0.062	0.027	0.039	0.074	0.049	0.029	0.072	0.096	0.081	0.026	0.053	0.032	0.07	0.056	0.01	0.022	0.058	0.001	0.002	0.004	0	0.002	0.007	0.006	0	0.002	0.002	0.001	0.001	0	0.004	0.014	0.01	0	0	0.006	0.001	0.001	0	0
Dayhoff+G+I	71	26959.8	26438.5	-13147.8	0.07	1.44	0.087	0.041	0.04	0.047	0.034	0.038	0.05	0.089	0.034	0.037	0.085	0.081	0.015	0.04	0.051	0.07	0.059	0.011	0.03	0.065	0.001	0.002	0.003	0.001	0.002	0.005	0.011	0	0.001	0.002	0.001	0.001	0	0.006	0.014	0.011	0	0	0.007	0.001	0.001	0	0
Dayhoff+G	70	26969.5	26455.5	-13157.3	n/a	1.02	0.087	0.041	0.04	0.047	0.034	0.038	0.05	0.089	0.034	0.037	0.085	0.081	0.015	0.04	0.051	0.07	0.059	0.011	0.03	0.065	0.001	0.002	0.003	0.001	0.002	0.005	0.011	0	0.001	0.002	0.001	0.001	0	0.006	0.014	0.011	0	0	0.007	0.001	0.001	0	0
mtREV24+G+I+F	90	27000.8	26340.3	-13079.4	0.07	1.2	0.048	0.05	0.049	0.062	0.027	0.039	0.074	0.049	0.029	0.072	0.096	0.081	0.026	0.053	0.032	0.07	0.056	0.01	0.022	0.058	0.001	0.001	0.001	0.001	0	0	0.003	0	0.004	0.001	0	0.002	0	0.001	0.014	0.013	0	0	0.006	0.001	0	0	0.001
rtREV+G+I+F	90	27002.4	26341.8	-13080.2	0.07	1.37	0.048	0.05	0.049	0.062	0.027	0.039	0.074	0.049	0.029	0.072	0.096	0.081	0.026	0.053	0.032	0.07	0.056	0.01	0.022	0.058	0.001	0.001	0	0.006	0.001	0.003	0.003	0	0	0.002	0.002	0.003	0	0.002	0.016	0.007	0	0.001	0.006	0.001	0.001	0.001	0.001
mtREV24+G+F	89	27010.6	26357.4	-13089	n/a	0.87	0.048	0.05	0.049	0.062	0.027	0.039	0.074	0.049	0.029	0.072	0.096	0.081	0.026	0.053	0.032	0.07	0.056	0.01	0.022	0.058	0.001	0.001	0.001	0.001	0	0	0.003	0	0.004	0.001	0	0.002	0	0.001	0.014	0.013	0	0	0.006	0.001	0	0	0.001
rtREV+G+F	89	27013.8	26360.5	-13090.6	n/a	0.99	0.048	0.05	0.049	0.062	0.027	0.039	0.074	0.049	0.029	0.072	0.096	0.081	0.026	0.053	0.032	0.07	0.056	0.01	0.022	0.058	0.001	0.001	0	0.006	0.001	0.003	0.003	0	0	0.002	0.002	0.003	0	0.002	0.016	0.007	0	0.001	0.006	0.001	0.001	0.001	0.001
JTT+I	70	27155.5	26641.5	-13250.3	0.1	n/a	0.077	0.051	0.043	0.051	0.02	0.041	0.062	0.075	0.023	0.053	0.091	0.06	0.023	0.041	0.051	0.068	0.059	0.014	0.032	0.066	0.001	0.001	0.002	0.001	0.001	0.003	0.007	0	0.001	0.001	0.001	0.001	0	0.005	0.014	0.014	0	0	0.01	0.002	0.001	0	0.001
WAG+I	70	27157	26643	-13251.1	0.1	n/a	0.087	0.044	0.039	0.057	0.019	0.037	0.058	0.083	0.024	0.048	0.086	0.062	0.02	0.038	0.046	0.07	0.061	0.014	0.035	0.071	0.001	0.001	0.002	0.001	0.002	0.005	0.006	0	0	0.002	0.003	0.001	0	0.004	0.012	0.007	0	0	0.008	0.003	0.001	0	0.001
JTT+I+F	89	27179.7	26526.5	-13173.5	0.1	n/a	0.048	0.05	0.049	0.062	0.027	0.039	0.074	0.049	0.029	0.072	0.096	0.081	0.026	0.053	0.032	0.07	0.056	0.01	0.022	0.058	0.001	0.001	0.003	0.001	0.001	0.004	0.004	0	0.001	0.002	0.002	0.001	0	0.003	0.014	0.013	0	0	0.009	0.001	0.001	0	0.001
WAG+I+F	89	27206.5	26553.3	-13186.9	0.1	n/a	0.048	0.05	0.049	0.062	0.027	0.039	0.074	0.049	0.029	0.072	0.096	0.081	0.026	0.053	0.032	0.07	0.056	0.01	0.022	0.058	0.001	0.001	0.002	0.001	0.002	0.006	0.004	0	0.001	0.002	0.004	0.001	0.001	0.002	0.012	0.006	0	0	0.006	0.001	0.002	0	0.001
cpREV+I	70	27221.1	26707.1	-13283.1	0.1	n/a	0.076	0.062	0.041	0.037	0.009	0.038	0.05	0.084	0.025	0.081	0.101	0.05	0.022	0.051	0.043	0.062	0.054	0.018	0.031	0.066	0.001	0.001	0.001	0.001	0.001	0.002	0.006	0	0.001	0.002	0.001	0	0	0.002	0.015	0.007	0	0	0.006	0.001	0.001	0	0.001
cpREV+I+F	89	27394.5	26741.2	-13280.9	0.1	n/a	0.048	0.05	0.049	0.062	0.027	0.039	0.074	0.049	0.029	0.072	0.096	0.081	0.026	0.053	0.032	0.07	0.056	0.01	0.022	0.058	0	0.001	0.001	0.002	0.001	0.003	0.003	0	0.001	0.002	0.002	0	0	0.001	0.016	0.007	0	0	0.005	0	0.002	0	0.002
LG+I	70	27421.1	26907.1	-13383.1	0.1	n/a	0.079	0.056	0.042	0.053	0.013	0.041	0.072	0.057	0.022	0.062	0.099	0.065	0.023	0.042	0.044	0.061	0.053	0.012	0.034	0.069	0.001	0.001	0.001	0.002	0.002	0.004	0.006	0	0	0.002	0.002	0.001	0.001	0.003	0.015	0.006	0	0	0.009	0.002	0.002	0	0
LG+I+F	89	27515	26861.8	-13341.2	0.1	n/a	0.048	0.05	0.049	0.062	0.027	0.039	0.074	0.049	0.029	0.072	0.096	0.081	0.026	0.053	0.032	0.07	0.056	0.01	0.022	0.058	0.001	0.001	0.001	0.003	0.002	0.004	0.005	0.001	0.001	0.002	0.002	0.001	0.001	0.002	0.017	0.006	0	0	0.007	0.001	0.002	0	0.001
WAG	69	27545.9	27039.2	-13450.2	n/a	n/a	0.087	0.044	0.039	0.057	0.019	0.037	0.058	0.083	0.024	0.048	0.086	0.062	0.02	0.038	0.046	0.07	0.061	0.014	0.035	0.071	0.001	0.001	0.002	0.001	0.002	0.005	0.006	0	0	0.002	0.003	0.001	0	0.004	0.012	0.007	0	0	0.008	0.003	0.001	0	0.001
JTT	69	27567.8	27061.1	-13461.1	n/a	n/a	0.077	0.051	0.043	0.051	0.02	0.041	0.062	0.075	0.023	0.053	0.091	0.06	0.023	0.041	0.051	0.068	0.059	0.014	0.032	0.066	0.001	0.001	0.002	0.001	0.001	0.003	0.007	0	0.001	0.001	0.001	0.001	0	0.005	0.014	0.014	0	0	0.01	0.002	0.001	0	0.001
JTT+F	88	27587.3	26941.4	-13382	n/a	n/a	0.048	0.05	0.049	0.062	0.027	0.039	0.074	0.049	0.029	0.072	0.096	0.081	0.026	0.053	0.032	0.07	0.056	0.01	0.022	0.058	0.001	0.001	0.003	0.001	0.001	0.004	0.004	0	0.001	0.002	0.002	0.001	0	0.003	0.014	0.013	0	0	0.009	0.001	0.001	0	0.001
WAG+F	88	27596	26950.1	-13386.4	n/a	n/a	0.048	0.05	0.049	0.062	0.027	0.039	0.074	0.049	0.029	0.072	0.096	0.081	0.026	0.053	0.032	0.07	0.056	0.01	0.022	0.058	0.001	0.001	0.002	0.001	0.002	0.006	0.004	0	0.001	0.002	0.004	0.001	0.001	0.002	0.012	0.006	0	0	0.006	0.001	0.002	0	0.001
cpREV	69	27597.2	27090.6	-13475.9	n/a	n/a	0.076	0.062	0.041	0.037	0.009	0.038	0.05	0.084	0.025	0.081	0.101	0.05	0.022	0.051	0.043	0.062	0.054	0.018	0.031	0.066	0.001	0.001	0.001	0.001	0.001	0.002	0.006	0	0.001	0.002	0.001	0	0	0.002	0.015	0.007	0	0	0.006	0.001	0.001	0	0.001
rtREV+I	70	27700.8	27186.8	-13523	0.1	n/a	0.065	0.045	0.038	0.042	0.011	0.061	0.061	0.064	0.027	0.068	0.102	0.075	0.015	0.029	0.068	0.049	0.062	0.025	0.032	0.062	0.001	0.001	0	0.003	0.001	0.003	0.005	0	0	0.002	0.002	0.002	0	0.004	0.012	0.009	0	0.001	0.006	0.001	0.001	0.001	0.001
Dayhoff+I	70	27718.7	27204.7	-13531.9	0.1	n/a	0.087	0.041	0.04	0.047	0.034	0.038	0.05	0.089	0.034	0.037	0.085	0.081	0.015	0.04	0.051	0.07	0.059	0.011	0.03	0.065	0.001	0.002	0.003	0.001	0.002	0.005	0.011	0	0.001	0.002	0.001	0.001	0	0.006	0.014	0.011	0	0	0.007	0.001	0.001	0	0
Dayhoff+I+F	89	27727	27073.7	-13447.2	0.1	n/a	0.048	0.05	0.049	0.062	0.027	0.039	0.074	0.049	0.029	0.072	0.096	0.081	0.026	0.053	0.032	0.07	0.056	0.01	0.022	0.058	0.001	0.002	0.004	0	0.002	0.007	0.006	0	0.002	0.002	0.001	0.001	0	0.004	0.014	0.01	0	0	0.006	0.001	0.001	0	0
cpREV+F	88	27753.6	27107.7	-13465.2	n/a	n/a	0.048	0.05	0.049	0.062	0.027	0.039	0.074	0.049	0.029	0.072	0.096	0.081	0.026	0.053	0.032	0.07	0.056	0.01	0.022	0.058	0	0.001	0.001	0.002	0.001	0.003	0.003	0	0.001	0.002	0.002	0	0	0.001	0.016	0.007	0	0	0.005	0	0.002	0	0.002
rtREV+I+F	89	27775.5	27122.3	-13471.5	0.1	n/a	0.048	0.05	0.049	0.062	0.027	0.039	0.074	0.049	0.029	0.072	0.096	0.081	0.026	0.053	0.032	0.07	0.056	0.01	0.022	0.058	0.001	0.001	0	0.006	0.001	0.003	0.003	0	0	0.002	0.002	0.003	0	0.002	0.016	0.007	0	0.001	0.006	0.001	0.001	0.001	0.001
mtREV24+G	70	27817.3	27303.3	-13581.2	n/a	0.8	0.072	0.019	0.039	0.019	0.006	0.025	0.024	0.056	0.028	0.087	0.168	0.023	0.053	0.06	0.055	0.072	0.088	0.029	0.033	0.044	0	0.001	0	0	0	0	0.003	0	0.004	0.002	0	0.004	0	0.001	0.014	0.021	0	0	0.004	0.001	0	0	0
mtREV24+G+I	71	27826.7	27305.4	-13581.2	0	0.8	0.072	0.019	0.039	0.019	0.006	0.025	0.024	0.056	0.028	0.087	0.168	0.023	0.053	0.06	0.055	0.072	0.088	0.029	0.033	0.044	0	0.001	0	0	0	0	0.003	0	0.004	0.002	0	0.004	0	0.001	0.014	0.021	0	0	0.004	0.001	0	0	0
LG	69	27856.5	27349.9	-13605.5	n/a	n/a	0.079	0.056	0.042	0.053	0.013	0.041	0.072	0.057	0.022	0.062	0.099	0.065	0.023	0.042	0.044	0.061	0.053	0.012	0.034	0.069	0.001	0.001	0.001	0.002	0.002	0.004	0.006	0	0	0.002	0.002	0.001	0.001	0.003	0.015	0.006	0	0	0.009	0.002	0.002	0	0
mtREV24+I+F	89	27906	27252.8	-13536.7	0.1	n/a	0.048	0.05	0.049	0.062	0.027	0.039	0.074	0.049	0.029	0.072	0.096	0.081	0.026	0.053	0.032	0.07	0.056	0.01	0.022	0.058	0.001	0.001	0.001	0.001	0	0	0.003	0	0.004	0.001	0	0.002	0	0.001	0.014	0.013	0	0	0.006	0.001	0	0	0.001
LG+F	88	27943.6	27297.7	-13560.1	n/a	n/a	0.048	0.05	0.049	0.062	0.027	0.039	0.074	0.049	0.029	0.072	0.096	0.081	0.026	0.053	0.032	0.07	0.056	0.01	0.022	0.058	0.001	0.001	0.001	0.003	0.002	0.004	0.005	0.001	0.001	0.002	0.002	0.001	0.001	0.002	0.017	0.006	0	0	0.007	0.001	0.002	0	0.001
Dayhoff	69	28125.8	27619.1	-13740.1	n/a	n/a	0.087	0.041	0.04	0.047	0.034	0.038	0.05	0.089	0.034	0.037	0.085	0.081	0.015	0.04	0.051	0.07	0.059	0.011	0.03	0.065	0.001	0.002	0.003	0.001	0.002	0.005	0.011	0	0.001	0.002	0.001	0.001	0	0.006	0.014	0.011	0	0	0.007	0.001	0.001	0	0
Dayhoff+F	88	28137	27491	-13656.8	n/a	n/a	0.048	0.05	0.049	0.062	0.027	0.039	0.074	0.049	0.029	0.072	0.096	0.081	0.026	0.053	0.032	0.07	0.056	0.01	0.022	0.058	0.001	0.002	0.004	0	0.002	0.007	0.006	0	0.002	0.002	0.001	0.001	0	0.004	0.014	0.01	0	0	0.006	0.001	0.001	0	0
rtREV	69	28144.4	27637.7	-13749.4	n/a	n/a	0.065	0.045	0.038	0.042	0.011	0.061	0.061	0.064	0.027	0.068	0.102	0.075	0.015	0.029	0.068	0.049	0.062	0.025	0.032	0.062	0.001	0.001	0	0.003	0.001	0.003	0.005	0	0	0.002	0.002	0.002	0	0.004	0.012	0.009	0	0.001	0.006	0.001	0.001	0.001	0.001
rtREV+F	88	28209.2	27563.3	-13693	n/a	n/a	0.048	0.05	0.049	0.062	0.027	0.039	0.074	0.049	0.029	0.072	0.096	0.081	0.026	0.053	0.032	0.07	0.056	0.01	0.022	0.058	0.001	0.001	0	0.006	0.001	0.003	0.003	0	0	0.002	0.002	0.003	0	0.002	0.016	0.007	0	0.001	0.006	0.001	0.001	0.001	0.001
mtREV24+F	88	28378	27732.1	-13777.4	n/a	n/a	0.048	0.05	0.049	0.062	0.027	0.039	0.074	0.049	0.029	0.072	0.096	0.081	0.026	0.053	0.032	0.07	0.056	0.01	0.022	0.058	0.001	0.001	0.001	0.001	0	0	0.003	0	0.004	0.001	0	0.002	0	0.001	0.014	0.013	0	0	0.006	0.001	0	0	0.001
Poisson+G+I+F	90	28393.8	27733.2	-13775.9	0.07	1.6	0.048	0.05	0.049	0.062	0.027	0.039	0.074	0.049	0.029	0.072	0.096	0.081	0.026	0.053	0.032	0.07	0.056	0.01	0.022	0.058	0.003	0.003	0.003	0.001	0.002	0.004	0.003	0.002	0.004	0.005	0.004	0.001	0.003	0.002	0.004	0.003	0.001	0.001	0.003	0.003	0.003	0.003	0.001
Poisson+G+F	89	28399.8	27746.6	-13783.6	n/a	1.13	0.048	0.05	0.049	0.062	0.027	0.039	0.074	0.049	0.029	0.072	0.096	0.081	0.026	0.053	0.032	0.07	0.056	0.01	0.022	0.058	0.003	0.003	0.003	0.001	0.002	0.004	0.003	0.002	0.004	0.005	0.004	0.001	0.003	0.002	0.004	0.003	0.001	0.001	0.003	0.003	0.003	0.003	0.001
Poisson+G+I	71	28779.9	28258.5	-14057.8	0.07	1.65	0.05	0.05	0.05	0.05	0.05	0.05	0.05	0.05	0.05	0.05	0.05	0.05	0.05	0.05	0.05	0.05	0.05	0.05	0.05	0.05	0.003	0.003	0.003	0.003	0.003	0.003	0.003	0.003	0.003	0.003	0.003	0.003	0.003	0.003	0.003	0.003	0.003	0.003	0.003	0.003	0.003	0.003	0.003
Poisson+G	70	28786.5	28272.4	-14065.8	n/a	1.16	0.05	0.05	0.05	0.05	0.05	0.05	0.05	0.05	0.05	0.05	0.05	0.05	0.05	0.05	0.05	0.05	0.05	0.05	0.05	0.05	0.003	0.003	0.003	0.003	0.003	0.003	0.003	0.003	0.003	0.003	0.003	0.003	0.003	0.003	0.003	0.003	0.003	0.003	0.003	0.003	0.003	0.003	0.003
mtREV24+I	70	28975.2	28461.2	-14160.2	0.1	n/a	0.072	0.019	0.039	0.019	0.006	0.025	0.024	0.056	0.028	0.087	0.168	0.023	0.053	0.06	0.055	0.072	0.088	0.029	0.033	0.044	0	0.001	0	0	0	0	0.003	0	0.004	0.002	0	0.004	0	0.001	0.014	0.021	0	0	0.004	0.001	0	0	0
Poisson+I+F	89	29014.3	28361	-14090.8	0.1	n/a	0.048	0.05	0.049	0.062	0.027	0.039	0.074	0.049	0.029	0.072	0.096	0.081	0.026	0.053	0.032	0.07	0.056	0.01	0.022	0.058	0.003	0.003	0.003	0.001	0.002	0.004	0.003	0.002	0.004	0.005	0.004	0.001	0.003	0.002	0.004	0.003	0.001	0.001	0.003	0.003	0.003	0.003	0.001
Poisson+I	70	29378.6	28864.6	-14361.9	0.1	n/a	0.05	0.05	0.05	0.05	0.05	0.05	0.05	0.05	0.05	0.05	0.05	0.05	0.05	0.05	0.05	0.05	0.05	0.05	0.05	0.05	0.003	0.003	0.003	0.003	0.003	0.003	0.003	0.003	0.003	0.003	0.003	0.003	0.003	0.003	0.003	0.003	0.003	0.003	0.003	0.003	0.003	0.003	0.003
Poisson+F	88	29397.2	28751.2	-14286.9	n/a	n/a	0.048	0.05	0.049	0.062	0.027	0.039	0.074	0.049	0.029	0.072	0.096	0.081	0.026	0.053	0.032	0.07	0.056	0.01	0.022	0.058	0.003	0.003	0.003	0.001	0.002	0.004	0.003	0.002	0.004	0.005	0.004	0.001	0.003	0.002	0.004	0.003	0.001	0.001	0.003	0.003	0.003	0.003	0.001
mtREV24	69	29522.7	29016	-14438.6	n/a	n/a	0.072	0.019	0.039	0.019	0.006	0.025	0.024	0.056	0.028	0.087	0.168	0.023	0.053	0.06	0.055	0.072	0.088	0.029	0.033	0.044	0	0.001	0	0	0	0	0.003	0	0.004	0.002	0	0.004	0	0.001	0.014	0.021	0	0	0.004	0.001	0	0	0
Poisson	69	29756.9	29250.2	-14555.7	n/a	n/a	0.05	0.05	0.05	0.05	0.05	0.05	0.05	0.05	0.05	0.05	0.05	0.05	0.05	0.05	0.05	0.05	0.05	0.05	0.05	0.05	0.003	0.003	0.003	0.003	0.003	0.003	0.003	0.003	0.003	0.003	0.003	0.003	0.003	0.003	0.003	0.003	0.003	0.003	0.003	0.003	0.003	0.003	0.003
NOTE.-- This table presents the goodness of fit for multiple substitution models, including their parameter estimates. The Bayesian Information Criterion (BIC) scores are used to select the optimal model. Each model’s Maximum Likelihood value (lnL), corrected Akaike Information Criterion (AICc) value, BIC, and the number of parameters are presented (refer to Chapter 8 in [1] for more information)…
Abbreviations: LG: Le and Gascuel; JTT: Jones-Taylor-Thornton; rtREV: General Reverse Transcriptase; cpREV: General Reversible Chloroplast; mtREV24: General Reversible Mitochondrial; WAG: Whelan and Goldman.
1. Nei M. and Kumar S. (2000). Molecular Evolution and Phylogenetics. Oxford University Press, New York.
2. Yang Z. (1994) Maximum likelihood phylogenetic estimation from DNA sequences with variable rates over sites: Approximate methods.Journal of Molecular Evolution..39:306-314.
3. Tamura K., Peterson D., Peterson N., Stecher G., Nei M., and Kumar S. (2011). MEGA5: Molecular Evolutionary Genetics Analysis using Maximum Likelihood, Evolutionary Distance, and Maximum Parsimony Methods. Molecular Biology and Evolution 28: 2731-2739.
4. Kumar S., Stecher G., Suleski M., Sanderford M., Sharma S., and Tamura K. (2024). Molecular Evolutionary Genetics Analysis Version 12 for adaptive and green computing. Molecular Biology and Evolution 41:1-9.
[truncated: 357 more columns]
